# Supplementary material for: Physiological and Molecular Mechanisms of Lepidopteran Insects: Genomic Insights and Applications of Genome Editing for Future Research
Source: Int J Mol Sci. 2024 Nov 18;25(22):12360. doi: 10.3390/ijms252212360 (PMC11594828; doi:10.3390/ijms252212360)
Supplement: Supplementary file 1 [file ijms-25-12360-s001.zip]

Archive with 1 entries (1 files):
- ijms-3297218-supplementary.xlsx
