# Supplementary material for: Physiological and Molecular Mechanisms of Lepidopteran Insects: Genomic Insights and Applications of Genome Editing for Future Research
Source: Int J Mol Sci. 2024 Nov 18;25(22):12360. doi: 10.3390/ijms252212360 (PMC11594828; doi:10.3390/ijms252212360)
Supplement: Supplementary file 1 [file ijms-25-12360-s001.zip › ijms-3297218-supplementary.xlsx]

## Sheet: Table S1
Table S1. Submitted genome assembly information for Lepidopteran insects.
Assembly Accession	Specy Names	Taxonomy	Genome size (Mb)	Total ungapped length (Mb)	Number of chromosomes	Number of organelles	Number of scaffolds	Scaffold N50 (Mb)	Scaffold L50	Number of contigs	Contig N50 (Mb)	Contig L50	GC percent (%)	Genome coverage	Assembly Level	Sample strain	Tissue	Development stage	Sex	Assembly Methods	Assembly Release Date
GCA_963921215.1	Scoparia ambigualis	Crambidae	1024	1024	28	1	91	36.7	12	576	3.5	97	38	27.0x	Chromosome	-	Whole organism	Adult	-	PacBio, Arima2	2024-01-05
GCA_927399485.1	Calamotropha paludella	Crambidae	742.5	742.5	30	1	43	26.9	12	60	23.9	13	34.5	35.0x	Chromosome	-	Whole organism	Adult	-	PacBio, Arima2	2022-02-03
GCA_964059365.1	Phycita roborella	Pyralidae	710.5	710.4	33	1	51	24.3	14	379	3.6	56	36.5	37.0x	Chromosome	-	Whole organism	Adult	-	PacBio, Arima2	2024-06-05
GCA_964264515.1	Argynnis paphia	Adelidae	520.9	520.8	30	1	140	17.5	12	309	5.5	30	33	33.0x	Chromosome	-	Whole organism	Adult	Female	PacBio, Arima2	2024-09-18
GCA_946902875.1	Nematopogon swammerdamellus	Adelidae	699.5	699.5	31	1	40	24	13	257	5.5	40	41.5	37.0x	Chromosome	-	Whole organism	Adult	Male	PacBio, Arima2	2022-09-22
GCA_964261965.1	Nemophora metallica	Adelidae	710.8	710.8	31	1	61	25.2	12	271	4.8	43	37.5	31.0x	Chromosome	-	Whole organism	Adult	Female	PacBio, Arima2	2024-09-12
GCA_964059475.1	Alucita hexadactyla	Alucitidae	878.5	878.5	30	1	58	31	12	157	11.5	25	38	34.0x	Chromosome	-	Whole organism	Adult	-	PacBio, Arima2	2024-06-05
GCA_949825045.1	Argyresthia goedartella	Argyresthiidae	1126.4	1126.4	31	1	91	37	14	216	11.1	30	39.5	29.0x	Chromosome	-	Whole organism	Adult	-	PacBio, Arima2	2023-04-19
GCA_963457715.1	Argyresthia albistria	Argyresthiidae	626.1	625.6	31	1	962	20.5	14	3344	0.383984	470	38.5	26.0x	Chromosome	-	Whole organism	Adult	Male	PacBio, Arima2	2023-09-20
GCA_949316235.1	Oegoconia quadripuncta	Autostichidae	622.6	622.6	20	1	44	36.2	8	176	6.7	29	37	46.0x	Chromosome	-	Whole organism	Adult	Male	PacBio, Arima2	2023-03-12
GCA_963576735.1	Bedellia somnulentella	Bedelliidae	549	548.7	31	1	517	18.3	14	2020	0.59375	261	36	48.0x	Chromosome	-	Whole organism	Adult	-	PacBio, Arima2	2023-11-03
GCA_907269095.1	Blastobasis adustella	Blastobasidae	557.4	557.4	30	1	39	19.4	13	49	18	14	40	50.0x	Chromosome	-	Whole organism	Adult	-	PacBio, Arima2	2021-05-19
GCA_905147135.1	Blastobasis lacticolella	Blastobasidae	577.1	577.1	30	1	44	20.5	13	114	11.6	18	39.5	32.0x	Chromosome	-	Whole organism	Adult	-	PacBio, Arima2	2021-01-28
GCA_030269925.2	Bombyx mori	Bombycidae	461.7	460	29	0	29	16.9	13	507	16	13	38.5	180.0x	Chromosome	P50ma	Whole body	Larva	Female	PacBio Sequel lle, Bionano Saphyr	2023-07-06
GCA_030269945.2	Trilocha varians	Bombycidae	353.8	350.5	27	-	27	13.3	12	428	12.1	13	36	100.0x	Chromosome	NBRP	Whole organism	Larva	Female	Nanopore GridION, Bionano Saphyr	2023-06-16
GCA_014607495.2	Carposina sasakii	Carposinidae	399	398.9	31	-	31	14.4	13	268	2.6	48	37	125.0x	Chromosome	BJYQ	Whole pupa	Pupa	Male	PacBio Sequel	2020-09-16
GCA_949316135.1	Choreutis nemorana	Choreutidae	300.2	300.2	31	1	95	10.2	14	127	7	17	35	77.0x	Chromosome	-	Whole organism	Larva	-	PacBio, Arima2	2023-03-24
GCA_958295455.1	Coleophora deauratella	Coleophoridae	518.4	518.4	31	1	33	17.5	13	95	10	19	37	54.0x	Chromosome	-	Whole organism	Adult	-	PacBio, Arima2	2023-07-06
GCA_947284805.1	Coleophora flavipennella	Coleophoridae	989.3	989.2	57	1	184	17.9	24	615	4	81	39	23.0x	Chromosome	-	Whole organism	Adult	-	PacBio, Arima2	2022-11-08
GCA_907165235.1	Zeuzera pyrina	Cossidae	686.9	686.9	31	1	36	24.6	13	46	23.5	14	35	38.0x	Chromosome	-	Whole organism	Adult	-	PacBio, Arima2	2021-05-17
GCA_963931975.1	Cataclysta lemnata	Crambidae	432.4	432.4	28	1	137	15.9	12	1011	0.965918	126	38	71.0x	Chromosome	-	Whole organism	Adult	-	PacBio, Arima2	2024-02-08
GCA_963855985.1	Ostrinia nubilalis	Crambidae	495.5	495.5	32	1	52	16.5	14	69	15.5	14	37.5	44.0x	Chromosome	-	Whole organism	Adult	-	PacBio, Arima2	2023-12-15
GCA_950371115.1	Anania fuscalis	Crambidae	563.9	563.9	32	1	45	19.3	13	103	9.8	20	37	44.0x	Chromosome	-	Whole organism	Adult	-	PacBio, Arima2	2023-05-02
GCA_902850365.2	Chilo suppressalis	Crambidae	783.4	783.4	30	-	32	28.3	11	158	20.2	15	37	100.0x	Chromosome	-	-	-	-	-	2022-09-09
GCA_963935595.1	Schoenobius gigantellus	Crambidae	1024	1024	25	1	36	42.3	10	138	14.4	24	37.5	27.0x	Chromosome	-	Whole organism	Adult	-	PacBio, Arima2	2024-02-08
GCA_943193645.1	Acentria ephemerella	Crambidae	340.8	340.8	31	1	35	12.3	13	37	12.3	13	33	64.0x	Chromosome	-	Whole organism	Adult	-	PacBio, Arima2	2022-06-10
GCA_963556745.1	Catoptria pinella	Crambidae	386.9	386.9	31	1	49	13.6	13	53	12.9	14	36	64.0x	Chromosome	-	Whole organism	Adult	-	PacBio, Arima2	2023-10-23
GCA_963584085.1	Pyrausta aurata	Crambidae	420.6	420.3	32	1	540	14.1	14	2212	0.407227	299	36.5	64.0x	Chromosome	-	Whole organism	Adult	-	PacBio, Arima2	2023-11-05
GCA_958496325.1	Nomophila noctuella	Crambidae	438.1	438	31	1	43	15.5	13	236	3.4	44	37.5	59.0x	Chromosome	-	Whole organism	Adult	-	PacBio, Arima2	2023-07-18
GCA_910589355.1	Parapoynx stratiotata	Crambidae	478.2	478.2	30	1	32	17.1	13	62	13.8	15	36	26.0x	Chromosome	-	Whole organism	Adult	-	PacBio, Arima2	2021-07-07
GCA_963921415.1	Pyrausta despicata	Crambidae	481.8	481.8	31	1	67	16.6	14	96	11.6	16	38	159.0x	Chromosome	-	Whole organism	Adult	-	PacBio, Arima2	2024-01-10
GCA_951394215.1	Cydalima perspectalis	Crambidae	483.7	483.5	32	1	199	16.9	14	1314	0.928125	150	37	57.0x	Chromosome	-	Whole organism	Adult	-	PacBio, Arima2	2023-06-15
GCA_040581535.1	Loxostege sticticalis	Crambidae	486	486	31	-	89	16.6	14	118	16.4	14	38	63.7x	Chromosome	AQ028	Whole organism	Pupa	Male	PacBio Sequel; Illumina NovaSeq	2024-07-11
GCA_950022985.1	Udea ferrugalis	Crambidae	495.6	495.6	31	1	37	17.4	13	66	13.2	15	38.5	58.0x	Chromosome	-	Whole organism	Adult	-	PacBio, Arima2	2023-06-27
GCA_949315975.1	Eudonia truncicolella	Crambidae	499.1	499.1	30	1	46	18.4	12	102	8.9	20	37.5	51.0x	Chromosome	-	Whole organism	Adult	-	PacBio, Arima2	2023-03-10
GCA_918026875.4	Diatraea saccharalis	Crambidae	507.7	507.6	23	-	25	22.2	9	255	6.3	25	33.5	40.0x	Chromosome	-	-	-	-	PacBio Sequel II	2022-11-09
GCA_950108535.1	Agriphila straminella	Crambidae	511.5	511.5	26	1	50	19.1	11	59	18.5	12	36.5	47.0x	Chromosome	-	Whole organism	Adult	-	PacBio, Arima2	2023-05-01
GCA_014851415.1	Cnaphalocrocis medinalis	Crambidae	528.5	528.3	31	-	3248	16.1	15	4671	0.512305	251	38.5	330.0x	Chromosome	RLF-ZJU	Whole organism	Pupa	Female	Illumina HiSeq; PacBio Sequel	2020-10-07
GCA_949319885.1	Mecyna flavalis	Crambidae	531.6	531.6	32	1	38	18.6	13	83	14.7	15	37.5	57.0x	Chromosome	-	Whole organism	Adult	-	PacBio, Arima2	2023-03-10
GCA_949316185.1	Pyrausta nigrata	Crambidae	538.9	538.9	30	1	34	19	13	99	9.3	20	37.5	45.0x	Chromosome	-	Whole organism	Adult	-	PacBio, Arima2	2023-03-10
GCA_949126915.1	Musotima nitidalis	Crambidae	555.6	555.6	31	1	41	19.4	13	98	10.9	18	36.5	45.0x	Chromosome	-	Whole organism	Adult	-	PacBio, Arima2	2023-03-10
GCA_963082485.1	Eudonia mercurella	Crambidae	591.5	591.2	33	1	553	19.1	14	2263	0.61416	269	37	37.0x	Chromosome	-	Whole organism	Adult	-	PacBio, Arima2	2023-08-09
GCA_963576865.1	Anania hortulata	Crambidae	612.2	612.2	32	1	47	21	14	118	11.7	19	36.5	67.0x	Chromosome	-	Whole organism	Adult	-	PacBio, Arima2	2023-11-04
GCA_949315895.1	Anania crocealis	Crambidae	624	624	29	1	35	22.9	12	98	14.9	16	36	47.0x	Chromosome	-	Whole organism	Adult	-	PacBio, Arima2	2023-03-10
GCA_947369235.1	Udea olivalis	Crambidae	624.3	624.3	31	1	46	21.5	13	139	8.2	28	38	36.0x	Chromosome	-	Whole organism	Adult	-	PacBio, Illumina, Arima2	2022-12-04
GCA_947347705.1	Nymphula nitidulata	Crambidae	635.8	635.8	31	1	40	22.2	13	45	21.2	13	36.5	41.0x	Chromosome	-	Whole organism	Adult	-	PacBio, Illumina, Arima2	2022-11-29
GCA_031163375.1	Conogethes punctiferalis	Crambidae	642.2	642.2	28	1	216	23.4	11	450	3.8	53	37.5	277.0x	Chromosome	BG_2020_1	Whole organism	Adult	Female	Illumina NovaSeq, PacBio Sequel	2023-09-07
GCA_910589605.1	Chrysoteuchia culmella	Crambidae	645.2	645.2	31	1	57	22.8	13	89	16.4	14	36.5	43.0x	Chromosome	-	Whole organism	Adult	-	PacBio, Arima2	2021-07-07
GCA_036419045.1	Scirpophaga incertulas	Crambidae	695.3	695.3	22	-	1230	28	10	1581	3	63	35.5	94.0x	Chromosome	JAAS-2023	Whole organism	Larva	-	PacBio Sequel	2024-02-07
GCA_947562085.1	Eudonia lacustrata	Crambidae	699.5	699.5	30	1	54	24.5	12	228	5.5	38	37.5	36.0x	Chromosome	-	Whole organism	Adult	-	PacBio, Illumina, Arima2	2022-12-13
GCA_955850985.1	Elophila nymphaeata	Crambidae	734.1	734.1	31	1	83	25.7	13	176	13.4	19	36.5	66.0x	Chromosome	-	Whole organism	Adult	-	PacBio, Arima2	2023-07-14
GCA_943789525.1	Agriphila geniculea	Crambidae	781.6	781.6	30	1	61	26.4	13	253	7.3	33	36.5	26.0x	Chromosome	-	Whole organism	Adult	-	PacBio, Arima2	2022-06-24
GCA_964059425.1	Agriphila inquinatella	Crambidae	794.6	794.6	20	1	36	52.9	7	319	5.7	42	36.5	29.0x	Chromosome	-	Whole organism	Adult	Male	PacBio, Arima2	2024-06-05
GCA_019059595.1	Marasmia exigua	Crambidae	797.6	791.4	32	-	3328	25.6	15	5573	2.5	79	39	376.7x	Chromosome	ZAAS-2019	Whole organism	Pupa	Female	Illumina HiSeq, PacBio Sequel	2021-06-29
GCA_928269145.1	Agriphila tristella	Crambidae	801.8	801.7	23	1	62	51.7	7	149	15.3	19	37	29.0x	Chromosome	-	Whole organism	Adult	-	PacBio, Arima2	2022-02-01
GCA_963924145.1	Pyrausta purpuralis	Crambidae	837.2	837.2	31	1	1600	27.2	14	1909	3.7	66	37	32.0x	Chromosome	-	Whole organism	Adult	-	PacBio, Arima2	2024-01-19
GCA_949710035.1	Crambus lathoniellus	Crambidae	893.8	893.7	30	1	84	31.7	12	523	3.5	76	38	22.0x	Chromosome	-	Whole organism	Adult	-	PacBio, Arima2	2023-03-28
GCA_927399405.1	Agonopterix arenella	Depressariidae	545.8	545.8	30	1	32	18.9	13	39	18.9	13	37.5	42.0x	Chromosome	-	Whole organism	Adult	-	PacBio, Arima2	2022-02-03
GCA_910589575.2	Carcina quercana	Depressariidae	408.9	408.9	30	1	31	15.7	12	56	13	13	37.5	57.0x	Chromosome	-	Whole organism	Adult	-	PacBio, Arima2	2022-04-28
GCA_963855545.1	Ethmia dodecea	Depressariidae	457.5	457.5	29	1	42	16.4	12	72	12.4	14	37	152.0x	Chromosome	-	Whole organism	Adult	-	PacBio, Arima2	2023-12-15
GCA_963924505.1	Agonopterix alstromeriana	Depressariidae	491.2	491.1	30	1	89	18.1	13	302	4.1	40	37	47.0x	Chromosome	-	Whole organism	Adult	-	PacBio, Arima2	2024-01-29
GCA_963693445.1	Agonopterix heracliana	Depressariidae	539.1	539.1	30	1	47	19.6	13	60	17.9	13	38	40.0x	Chromosome	-	Whole organism	Adult	-	PacBio, Arima2	2023-12-06
GCA_922987775.1	Agonopterix subpropinquella	Depressariidae	667.9	667.9	28	1	31	25.1	11	94	11.6	19	38	28.0x	Chromosome	-	Whole organism	Adult	-	PacBio, Arima2	2021-12-19
GCA_905147785.2	Thyatira batis	Drepanidae	314.8	314.8	31	1	51	11.1	13	98	7.5	16	36	29.0x	Chromosome	-	Whole organism	Adult	-	PacBio, Illumina	2023-09-26
GCA_964035505.1	Watsonalla cultraria	Drepanidae	319.4	319.4	31	1	36	11.4	13	92	6.8	20	37.5	66.0x	Chromosome	-	Whole organism	Adult	-	PacBio, Arima2	2024-04-29
GCA_945859725.1	Drepana falcataria	Drepanidae	326.7	326.7	31	1	31	11.7	13	34	11.6	13	39	73.0x	Chromosome	-	Whole organism	Adult	-	PacBio, Arima2	2022-07-22
GCA_929442735.1	Watsonalla binaria	Drepanidae	333	333	33	1	36	11.6	13	44	11.6	13	37.5	70.0x	Chromosome	-	Whole organism	Adult	-	PacBio, Arima2	2022-02-09
GCA_963555595.1	Tethea ocularis	Drepanidae	339.1	339.1	31	1	59	12.1	13	78	10	14	35.5	223.0x	Chromosome	-	Whole organism	Adult	-	PacBio, Arima2	2023-10-02
GCA_951361185.1	Ochropacha duplaris	Drepanidae	354.7	354.7	31	1	56	12.8	13	91	9.5	15	36.5	73.0x	Chromosome	-	Whole organism	Adult	-	PacBio, Arima2	2023-05-13
GCA_951216915.1	Tetheella fluctuosa	Drepanidae	369.1	369.1	32	1	39	12.8	13	74	8.8	15	35.5	69.0x	Chromosome	-	Whole organism	Adult	-	PacBio, Arima2	2023-05-11
GCA_964059465.1	Sabra harpagula	Drepanidae	377.2	377.2	31	1	34	13.2	13	115	5.4	24	38	55.0x	Chromosome	-	Whole organism	Adult	-	PacBio, Arima2	2024-06-05
GCA_947623365.1	Achlya flavicornis	Drepanidae	444.6	444.6	30	1	32	16.3	13	63	11.8	16	37.5	49.0x	Chromosome	-	Whole organism	Adult	-	PacBio, Arima2	2022-12-19
GCA_951394255.1	Polyploca ridens	Drepanidae	493.6	493.3	30	1	481	16.8	13	1986	0.557129	253	37	47.0x	Chromosome	-	Whole organism	Adult	-	PacBio, Arima2	2023-06-15
GCA_964235415.1	Epermenia chaerophyllella	Epermeniidae	382.1	382	31	1	209	12.7	14	787	1.2	95	36.5	62.0x	Chromosome	-	Whole organism	Adult	-	PacBio, Arima2	2024-08-31
GCA_905220595.1	Spilosoma lubricipeda	Erebidae	587.3	587.3	30	1	36	21	13	56	20.6	13	36	39.0x	Chromosome	-	Whole organism	Adult	-	PacBio, Arima2	2021-02-16
GCA_914767945.1	Eilema depressum	Erebidae	622	622	30	1	30	22.1	13	37	21.7	13	38.5	54.0x	Chromosome	-	Whole organism	Adult	-	PacBio, Arima2	2021-09-16
GCA_944739405.2	Euclidia mi	Erebidae	2355.2	2355.2	31	1	302	87.8	11	1834	2.8	232	38	34.0x	Chromosome	-	Whole organism	Adult	-	PacBio, Arima2	2022-10-08
GCA_905147015.1	Laspeyria flexula	Erebidae	450.9	450.9	31	1	37	16	13	56	12.2	14	35	48.0x	Chromosome	-	Whole organism	Adult	-	PacBio, Arima2	2021-01-28
GCA_963576445.1	Lithosia quadra	Erebidae	456.3	456.3	31	1	43	16.4	13	110	9	19	37	58.0x	Chromosome	-	Whole organism	Adult	-	PacBio, Arima2	2023-11-03
GCA_916999025.1	Orgyia antiqua	Erebidae	480.1	480.1	14	1	18	34.4	7	26	32	7	34.5	14.0x	Chromosome	-	Whole organism	Adult	Male	PacBio, Arima2	2021-10-12
GCA_963691645.1	Pelosia muscerda	Erebidae	500.5	500.5	30	1	35	18.1	12	77	11.4	17	37.5	55.0x	Chromosome	-	Whole organism	Adult	-	PacBio, Arima2	2023-12-06
GCA_963082885.1	Parascotia fuliginaria	Erebidae	541.6	541.6	32	1	51	19.2	13	96	8.7	20	35.5	54.0x	Chromosome	-	Whole organism	Adult	-	PacBio, Arima2	2023-08-09
GCA_964188045.1	Spilosoma urticae	Erebidae	567.1	567	30	1	128	19.6	13	235	7.5	25	35.5	54.0x	Chromosome	-	Whole organism	Adult	-	PacBio, Arima2	2024-06-21
GCA_905475405.1	Schrankia costaestrigalis	Erebidae	572	572	31	1	45	20.1	13	86	14.4	15	35	38.0x	Chromosome	-	Whole organism	Adult	-	PacBio, Arima2	2021-04-15
GCA_916048165.1	Spilarctia lutea	Erebidae	584.8	584.8	32	1	41	20.2	13	61	19.1	14	36.5	28.0x	Chromosome	-	Whole organism	Adult	Female	PacBio, Arima2	2021-09-22
GCA_947561695.1	Tyria jacobaeae	Erebidae	589.7	589.7	31	1	55	21	13	140	9.3	23	36.5	31.0x	Chromosome	-	Whole organism	Adult	-	PacBio, Illumina, Arima2	2022-12-11
GCA_932526445.1	Phragmatobia fuliginosa	Erebidae	629.4	629.4	28	1	32	22.9	11	73	14.1	17	36	35.0x	Chromosome	-	Whole organism	Adult	-	PacBio, Arima2	2022-03-23
GCA_905147285.1	Hypena proboscidalis	Erebidae	636.8	636.8	31	1	55	22	14	85	18.8	15	35	23.0x	Chromosome	-	-	-	-	PacBio	2021-01-28
GCA_949316085.1	Hypercompe scribonia	Erebidae	639.6	639.6	32	1	50	23.3	13	112	10.6	19	36.5	39.0x	Chromosome	-	Whole organism	Adult	Male	PacBio, Arima2	2023-03-12
GCA_963556515.1	Nudaria mundana	Erebidae	643.9	643.6	31	1	138	21.8	13	2002	0.518652	372	39.5	42.0x	Chromosome	-	Whole organism	Adult	-	PacBio, Arima2	2023-10-17
GCA_949752705.1	Callimorpha dominula	Erebidae	658.1	658.1	31	1	32	24.1	13	118	9.4	23	36	39.0x	Chromosome	-	Whole organism	Adult	-	PacBio, Arima2	2023-04-03
GCA_964264495.1	Arctia caja	Erebidae	700.6	700.6	31	1	108	24.7	13	258	6.9	37	36.5	35.0x	Chromosome	-	Whole organism	Adult	-	PacBio, Arima2	2024-09-18
GCA_914829495.1	Eilema sororculum	Erebidae	729.4	729.4	30	1	40	25.3	13	157	11.8	19	39	43.0x	Chromosome	-	Whole organism	Adult	-	PacBio, Arima2	2021-09-28
GCA_948253155.1	Leucoma salicis	Erebidae	733.2	733.2	30	1	49	26.7	13	146	9.2	28	38.5	31.0x	Chromosome	-	Whole organism	Adult	-	PacBio, Arima2	2023-01-18
GCA_949125395.1	Diaphora mendica	Erebidae	748.7	748.7	26	1	59	28.6	11	131	12.7	19	37	37.0x	Chromosome	-	Whole organism	Adult	Male	PacBio, Arima2	2023-03-11
GCA_930367265.1	Catocala fraxini	Erebidae	780.6	780.6	31	1	33	27.8	13	47	26.8	14	36.5	41.0x	Chromosome	-	Whole organism	Adult	-	PacBio	2022-02-13
GCA_949126895.1	Eilema caniola	Erebidae	781.7	781.7	31	1	51	25.9	13	134	9.9	26	38.5	39.0x	Chromosome	-	Whole organism	Adult	-	PacBio, Arima2	2023-04-08
GCA_945859575.2	Herminia tarsipennalis	Erebidae	788.4	788.4	30	1	51	27.8	13	100	16	18	36	22.0x	Chromosome	-	Whole organism	Adult	-	PacBio, Illumina, Arima2	2022-09-23
GCA_963662185.1	Eilema griseolum	Erebidae	800.2	800.2	31	1	88	27.5	13	216	9	28	39	29.0x	Chromosome	-	Whole organism	Adult	Male	PacBio, Arima2	2023-12-07
GCA_948477245.1	Thumatha senex	Erebidae	810.3	810.3	30	1	78	28.4	12	88	27.3	13	38	48.0x	Chromosome	-	Whole organism	Adult	-	PacBio, Arima2	2023-02-03
GCA_905163515.2	Lymantria monacha	Erebidae	915.7	915.7	28	1	30	33.9	12	47	33.5	13	38	39.0x	Chromosome	-	Whole organism	Adult	Male	PacBio	2022-02-02
GCA_963675205.1	Catocala nupta	Erebidae	930.4	930.4	32	1	60	31.3	14	160	11.3	28	36.5	85.0x	Chromosome	-	Whole organism	Adult	-	PacBio, Arima2	2023-12-09
GCA_946251805.1	Cybosia mesomella	Erebidae	947.6	947.6	31	1	51	33.2	13	210	9.1	36	40.5	20.0x	Chromosome	-	Whole organism	Adult	-	PacBio, Arima2	2022-09-12
GCA_032191425.1	Lymantria dispar	Erebidae	997.6	997.6	32	-	53	35.4	13	113	32	14	39	30.0x	Chromosome	NEFU-0001	Whole organism	Pupa	Female	PacBio Sequel	2023-09-29
GCA_933228765.1	Miltochrista miniata	Erebidae	1126.4	1126.4	32	1	109	37.5	13	183	16.5	22	39	34.0x	Chromosome	-	Whole organism	Adult	Female	PacBio, Arima2	2022-03-23
GCA_024362695.1	Pectinophora gossypiella	Gelechiidae	476.5	476.5	30	0	151	16.7	13	242	8.3	18	38.5	201.0x	Chromosome	ILPecGoss1	Whole organism	Larva	Female	PacBio Sequel II CLR, Illumina NovaSeq	2022-07-22
GCA_947563765.1	Anarsia innoxiella	Gelechiidae	302.9	302.9	31	1	31	10.4	13	89	5.8	19	36	78.0x	Chromosome	-	Whole organism	Adult	-	PacBio, Arima2	2022-12-13
GCA_948473455.1	Teleiodes luculella	Gelechiidae	454.5	454.2	30	1	527	15.3	14	1913	0.508789	251	37	35.0x	Chromosome	-	Whole organism	Adult	-	PacBio, Arima2	2023-02-03
GCA_951230895.1	Carpatolechia fugitivella	Gelechiidae	493.1	492.9	30	1	141	17.2	13	940	1	159	37	41.0x	Chromosome	-	Whole organism	Adult	-	PacBio, Arima2	2023-05-11
GCA_949820665.1	Scrobipalpa costella	Gelechiidae	603.2	603.2	30	1	45	22.2	12	109	10.2	19	38.5	39.0x	Chromosome	-	Whole organism	Adult	-	PacBio, Arima2	2023-04-19
GCA_949987775.1	Aproaerema taeniolella	Gelechiidae	636.6	636.4	31	1	383	20.4	14	1504	0.928613	198	37	33.0x	Chromosome	-	Whole organism	Adult	-	PacBio, Arima2	2023-05-03
GCA_964059635.1	Bryotropha terrella	Gelechiidae	756.4	756.3	31	1	53	24.2	12	151	10.9	24	37.5	41.0x	Chromosome	-	Whole organism	Adult	-	PacBio, Arima2	2024-06-06
GCA_947532105.1	Athrips mouffetella	Gelechiidae	869.7	869.7	31	1	126	29.8	13	272	9.6	29	37.5	33.0x	Chromosome	-	Whole organism	Adult	-	PacBio,Illumina, Arima2	2022-12-07
GCA_905147375.1	Hylaea fasciaria	Geometridae	327.9	327.9	31	1	33	11.7	13	44	11.1	13	38.5	72.0x	Chromosome	-	Whole organism	Adult	-	PacBio, Arima2	2021-01-28
GCA_947095575.1	Electrophaes corylata	Geometridae	347.5	347.5	30	1	34	12.7	13	61	9.8	15	37.5	70.0x	Chromosome	-	Whole organism	Adult	-	PacBio, Arima2	2022-10-21
GCA_963576535.1	Plemyria rubiginata	Geometridae	356.2	356.2	30	1	45	12.8	13	67	11.8	14	38	94.0x	Chromosome	-	Whole organism	Adult	-	PacBio, Arima2	2023-11-03
GCA_939531255.2	Thera britannica	Geometridae	380.6	380.6	19	1	47	22.9	8	139	6.4	20	38	55.0x	Chromosome	-	Whole organism	Adult	-	PacBio,Illumina, Arima2	2022-09-22
GCA_927399415.1	Macaria notata	Geometridae	393.8	393.8	29	1	31	13.8	13	33	13.8	13	36	58.0x	Chromosome	-	Whole organism	Adult	-	PacBio, Arima2	2022-02-03
GCA_963971205.1	Aethes cnicana	Geometridae	412.3	411.7	30	1	769	13.7	13	3601	0.213281	516	39	123.0x	Chromosome	-	Whole organism	Adult	-	PacBio, Arima2	2024-03-04
GCA_964188255.1	Perizoma blandiatum	Geometridae	421.4	421.4	30	1	421	14.7	13	736	2.4	55	38	102.0x	Chromosome	-	Whole organism	Adult	-	PacBio, Arima2	2024-06-21
GCA_914767915.1	Agriopis aurantiaria	Geometridae	485.4	485.4	30	1	30	18	13	65	13.3	15	38	35.0x	Chromosome	-	Whole organism	Adult	-	PacBio	2021-09-16
GCA_932305915.1	Agriopis marginaria	Geometridae	500.9	500.9	29	1	31	18.4	12	52	14.5	14	38	34.0x	Chromosome	-	Whole organism	Adult	-	PacBio,Arima2	2022-03-11
GCA_905404285.2	Erannis defoliaria	Geometridae	522.4	522.3	29	1	37	19.2	13	90	11.4	17	38	23.0x	Chromosome	-	Whole organism	Adult	-	PacBio, Arima2	2022-10-14
GCA_934044485.1	Apeira syringaria	Geometridae	544.4	544.4	30	1	51	21	10	51	21	10	37.5	49.0x	Chromosome	-	Whole organism	Adult	-	PacBio, Arima2	2022-03-27
GCA_947563715.1	Lycia hirtaria	Geometridae	552	551.9	14	1	19	45.4	6	82	11.8	16	36	40.0x	Chromosome	-	Whole organism	Adult	Male	PacBio, Arima2	2022-12-13
GCA_964007245.1	Hypomecis atomaria	Geometridae	690	690	32	1	43	22.8	14	230	6.7	33	37.5	37.0x	Chromosome	-	Whole organism	Adult	-	PacBio, Arima2	2024-03-18
GCA_963859965.1	Ceramica pisi	Geometridae	732.7	732.7	31	1	66	24.9	14	112	13.5	18	38	117.0x	Chromosome	-	Whole organism	Adult	-	PacBio, Arima2	2023-12-17
GCA_946251855.1	Alsophila aescularia	Geometridae	901.6	901.6	14	1	28	67.4	6	139	13.3	21	37	23.0x	Chromosome	-	Whole organism	Adult	Male	PacBio, Arima2	2022-09-12
GCA_918843925.1	Eulithis prunata	Geometridae	263.1	263.1	30	1	30	9.4	13	35	9	14	37	69.0x	Chromosome	-	Whole organism	Adult	-	PacBio	2021-11-16
GCA_963691955.1	Chloroclystis v-ata	Geometridae	275.4	275.4	17	1	20	18.4	7	28	18.4	7	36	50.0x	Chromosome	-	Whole organism	Adult	-	PacBio, Arima2	2023-12-06
GCA_947086425.1	Xanthorhoe spadicearia	Geometridae	276.7	276.7	31	1	32	10.3	12	50	7.6	15	36.5	62.0x	Chromosome	-	Whole organism	Adult	-	PacBio, Arima2	2022-10-20
GCA_964204945.1	Pterapherapteryx sexalata	Geometridae	289.1	289	32	1	272	10.1	14	888	0.889648	98	37	150.0x	Chromosome	-	Whole organism	Adult	-	PacBio, Arima2	2024-07-27
GCA_951394245.1	Cyclophora punctaria	Geometridae	301.5	301.5	31	1	50	10.7	13	90	7.1	16	37	85.0x	Chromosome	-	Whole organism	Adult	-	PacBio, Arima2	2023-06-15
GCA_964188155.1	Thera firmata	Geometridae	301.5	301.4	19	1	172	16.3	9	486	1.7	53	38	85.0x	Chromosome	-	Whole organism	Adult	-	PacBio, Arima2	2024-06-21
GCA_947507515.1	Eulithis testata	Geometridae	308.1	308.1	30	1	35	11	13	68	9.3	15	37.5	60.0x	Chromosome	-	Whole organism	Adult	-	PacBio, Arima2	2022-12-06
GCA_947359385.1	Chesias legatella	Geometridae	310.3	310.3	31	1	35	11	13	79	6.2	16	37.5	53.0x	Chromosome	-	Whole organism	Adult	-	PacBio, Arima2	2022-12-03
GCA_951394285.1	Epirrhoe tristata	Geometridae	313.8	313.8	30	1	32	11.3	13	76	6.5	18	37.5	84.0x	Chromosome	-	Whole organism	Adult	-	PacBio, Arima2	2023-06-15
GCA_932526365.1	Lobophora halterata	Geometridae	314.9	314.9	32	1	34	10.9	14	38	10.9	14	37	72.0x	Chromosome	-	Whole organism	Adult	-	PacBio, Arima2	2022-03-23
GCA_932527185.1	Ecliptopera silaceata	Geometridae	316.5	316.5	29	1	40	11.4	13	46	11.1	13	36.5	53.0x	Chromosome	-	Whole organism	Adult	-	PacBio, Arima2	2022-03-23
GCA_963082685.1	Cyclophora albipunctata	Geometridae	319.4	319.4	32	1	40	11	14	67	8.3	15	37	75.0x	Chromosome	-	Whole organism	Adult	-	PacBio, Arima2	2023-08-09
GCA_949320045.1	Scotopteryx bipunctaria	Geometridae	326.4	326.4	31	1	45	11.6	13	75	7.8	16	38.5	90.0x	Chromosome	-	Whole organism	Adult	-	PacBio, Arima2	2023-03-10
GCA_963675405.1	Cosmorhoe ocellata	Geometridae	327.7	327.7	32	1	63	11.1	14	99	10	15	37.5	78.0x	Chromosome	-	Whole organism	Adult	-	PacBio, Arima2	2023-12-06
GCA_958496195.1	Timandra comae	Geometridae	334.4	334.3	31	1	39	11.5	13	91	6.8	18	35.5	84.0x	Chromosome	-	Whole organism	Adult	-	PacBio, Arima2	2023-07-18
GCA_964234795.1	Chiasmia clathrata	Geometridae	334.9	334.6	31	1	802	11	14	2168	0.371191	254	36.5	168.0x	Chromosome	-	Whole organism	Adult	-	PacBio, Arima2	2024-08-31
GCA_912999815.1	Campaea margaritaria	Geometridae	335.2	335.2	31	1	31	12.1	13	38	11.9	13	38.5	48.0x	Chromosome	-	Whole organism	Adult	-	PacBio	2021-08-18
GCA_921293045.1	Aplocera efformata	Geometridae	349.5	349.5	32	1	51	12.5	13	55	12.5	13	37	53.0x	Chromosome	-	Whole organism	Adult	-	PacBio, Arima2	2021-12-05
GCA_963582015.1	Xanthorhoe designata	Geometridae	351.5	351.5	31	1	91	12.7	13	168	6.2	20	36.5	62.0x	Chromosome	-	Whole organism	Adult	-	PacBio, Arima2	2023-11-05
GCA_951394395.1	Colostygia pectinataria	Geometridae	351.6	351.6	31	1	36	12.7	13	46	12.5	13	37.5	39.0x	Chromosome	-	Whole organism	Adult	-	PacBio, Arima2	2023-06-15
GCA_947044415.1	Eupithecia dodoneata	Geometridae	353.6	353.6	31	1	32	12.6	13	39	12.6	13	37.5	53.0x	Chromosome	-	Whole organism	Adult	-	PacBio, Arima2	2022-10-07
GCA_947579855.1	Anticlea derivata	Geometridae	355.8	355.8	32	1	39	12.7	13	77	7.5	17	39	67.0x	Chromosome	-	Whole organism	Adult	-	PacBio, Arima2	2022-12-18
GCA_964194115.1	Thera juniperata	Geometridae	357.5	357.5	30	1	46	12.8	13	170	3.7	26	38	73.0x	Chromosome	-	Whole organism	Adult	-	PacBio, Arima2	2024-06-28
GCA_961405105.1	Perizoma affinitatum	Geometridae	357.7	357.7	25	1	25	14.4	11	52	11.9	13	37	68.0x	Chromosome	-	Whole organism	Adult	-	PacBio	2023-07-29
GCA_963565295.1	Epirrhoe alternata	Geometridae	358.5	358.5	31	1	39	13	13	39	13	13	38	52.0x	Chromosome	-	Whole organism	Adult	-	PacBio, Arima2	2023-10-24
GCA_931315375.2	Opisthograptis luteolata	Geometridae	363.2	363.2	31	1	33	13.2	13	37	13.1	13	38.5	61.0x	Chromosome	-	Whole organism	Adult	-	PacBio, Arima2	2022-04-15
GCA_964197775.1	Macaria brunneata	Geometridae	363.3	363.2	31	1	156	12.7	14	443	1.9	62	36.5	59.0x	Chromosome	-	Whole organism	Adult	-	PacBio, Arima2	2024-07-06
GCA_958496245.1	Perizoma flavofasciatum	Geometridae	369.3	369.3	30	1	39	13.4	12	42	13.4	12	37	66.0x	Chromosome	-	Whole organism	Adult	-	PacBio, Arima2	2023-07-18
GCA_964023185.2	Macaria liturata	Geometridae	370.3	370.1	27	1	367	12.8	13	1706	0.505957	202	36	54.0x	Chromosome	-	Whole organism	Adult	-	PacBio, Arima2	2024-09-07
GCA_947086465.1	Eupithecia exiguata	Geometridae	372.9	372.9	31	1	32	13.1	13	117	5.4	25	37.5	56.0x	Chromosome	-	Whole organism	Adult	-	PacBio, Arima2	2022-10-20
GCA_964260645.1	Aplocera praeformata	Geometridae	380.7	380.7	31	1	42	13.8	13	91	9.3	16	37.5	70.0x	Chromosome	-	Whole organism	Adult	-	PacBio, Arima2	2024-09-05
GCA_964187945.1	Xanthorhoe montanata	Geometridae	381.1	381.1	31	1	106	12.9	12	302	7.2	20	37	110.0x	Chromosome	-	Whole organism	Adult	-	PacBio, Arima2	2024-06-21
GCA_943735965.1	Eupithecia abbreviata	Geometridae	383.4	383.4	32	1	69	13.1	14	74	13.1	14	37.5	48.0x	Chromosome	-	Whole organism	Adult	-	PacBio, Arima2	2022-06-24
GCA_963931895.1	Eupithecia pulchellata	Geometridae	385.4	385.2	33	1	473	13.1	14	1748	0.615918	172	36.5	85.0x	Chromosome	-	Whole organism	Adult	-	PacBio, Arima2	2024-02-06
GCA_949125135.1	Alcis repandata	Geometridae	396.4	396.3	32	1	42	13.5	14	113	6.9	20	37.5	65.0x	Chromosome	-	Whole organism	Adult	-	PacBio, Arima2	2023-03-10
GCA_947049295.1	Ligdia adustata	Geometridae	399.7	399.7	31	1	35	14.3	13	52	12.9	14	35.5	49.0x	Chromosome	-	Whole organism	Adult	-	PacBio, Arima2	2022-10-09
GCA_905404145.2	Biston betularia	Geometridae	404.5	404.5	31	1	32	14.7	13	43	14	13	36.5	27.0x	Chromosome	-	Whole organism	Adult	Male	PacBio	2022-02-02
GCA_947578465.1	Thera obeliscata	Geometridae	404.7	404.7	18	1	45	25.3	8	113	7.6	18	38	57.0x	Chromosome	-	Whole organism	Adult	-	PacBio, Arima2	2022-12-18
GCA_964204885.1	Eupithecia phoeniceata	Geometridae	406.4	406.4	31	1	41	14.6	13	92	9.9	17	37	58.0x	Chromosome	-	Whole organism	Adult	-	PacBio, Arima2	2024-07-27
GCA_951213275.1	Idaea straminata	Geometridae	411.3	411.3	31	1	34	14.4	14	67	9.8	16	36	64.0x	Chromosome	-	Whole organism	Adult	-	PacBio, Arima2	2023-05-11
GCA_964235475.1	Ectoedemia decentella	Geometridae	418.1	418.1	31	1	146	14.1	12	495	1.8	71	35	48.0x	Chromosome	-	Whole organism	Adult	-	PacBio, Arima2	2024-08-31
GCA_947579745.1	Apocheima hispidaria	Geometridae	419.7	419.7	29	1	36	15.6	13	97	6.9	20	37.5	67.0x	Chromosome	-	Whole organism	Adult	Male	PacBio, Arima2	2022-12-18
GCA_949358125.1	Idaea dimidiata	Geometridae	422.6	422.6	20	1	35	25.4	8	67	13.2	12	36	64.0x	Chromosome	-	Whole organism	Adult	-	PacBio, Arima2	2023-03-10
GCA_963580505.1	Ennomos erosarius	Geometridae	423.1	423.1	32	1	55	14.6	13	96	9.2	18	37.5	30.0x	Chromosome	-	Whole organism	Adult	-	PacBio, Arima2	2023-11-05
GCA_950106695.1	Biston stratarius	Geometridae	424	424	16	1	21	31.2	6	69	9.3	16	37	48.0x	Chromosome	-	Whole organism	Adult	-	PacBio, Arima2	2023-05-01
GCA_963662085.1	Eupithecia inturbata	Geometridae	427.8	427.8	31	1	35	15	14	88	9.9	17	37.5	50.0x	Chromosome	-	Whole organism	Adult	-	PacBio, Arima2	2023-12-06
GCA_907269065.1	Crocallis elinguaria	Geometridae	430.4	430.4	17	1	24	28.5	7	36	28.5	7	37.5	44	Chromosome	-	Whole organism	Adult	-	PacBio	2021-05-19
GCA_907269075.1	Idaea aversata	Geometridae	436.7	436.7	30	1	30	15.2	13	36	14.9	13	36	56.0x	Chromosome	-	Whole organism	Adult	-	PacBio	2021-05-19
GCA_932294275.1	Chloroclysta siterata	Geometridae	437.9	437.9	20	1	25	24.9	8	29	20.6	9	37.5	39.0x	Chromosome	-	Whole organism	Adult	-	PacBio, Arima2	2022-03-11
GCA_947859395.1	Eupithecia insigniata	Geometridae	438.1	438.1	31	1	40	15.4	14	138	4.9	29	37.5	46.0x	Chromosome	-	Whole organism	Adult	-	PacBio, Arima2	2023-01-09
GCA_947063395.1	Hemistola chrysoprasaria	Geometridae	438.2	438.2	30	1	31	16.1	12	81	8.9	19	37.5	49.0x	Chromosome	-	Whole organism	Adult	-	PacBio, Arima2	2022-10-16
GCA_958496255.1	Camptogramma bilineatum	Geometridae	442.7	442.7	30	1	37	16.8	13	46	16.3	13	37.5	33.0x	Chromosome	-	Whole organism	Adult	-	PacBio, Arima2	2023-07-18
GCA_905220475.3	Ennomos fuscantarius	Geometridae	444.9	444.9	31	1	36	15.9	13	45	15.5	14	37	52.0x	Chromosome	-	Whole organism	Adult	-	PacBio,Illumina, Arima	2022-10-25
GCA_946478455.1	Eupithecia vulgata	Geometridae	454.7	454.7	31	1	39	16.1	13	52	16	13	37.5	44.0x	Chromosome	-	Whole organism	Adult	-	PacBio, Arima2	2022-09-13
GCA_944547425.1	Eupithecia centaureata	Geometridae	465.6	465.5	32	1	161	15	14	547	1.6	83	37	22.0x	Chromosome	-	Whole organism	Adult	-	PacBio, Arima2	2022-07-13
GCA_951394065.1	Venusia cambrica	Geometridae	470.4	470.4	38	1	44	12.8	15	96	8.9	20	38	61.0x	Chromosome	-	Whole organism	Adult	-	PacBio, Arima2	2023-05-13
GCA_951392215.1	Epirrita christyi	Geometridae	474.2	474.1	31	1	42	16.3	14	141	6.1	28	37.5	48.0x	Chromosome	-	Whole organism	Adult	Male	PacBio, Arima2	2023-05-13
GCA_964187985.1	Abraxas sylvata	Geometridae	475.2	475.2	30	1	59	16.6	12	260	5.7	27	37	45.0x	Chromosome	-	Whole organism	Adult	-	PacBio, Arima2	2024-06-21
GCA_949125355.1	Agriopis leucophaearia	Geometridae	491.3	491.3	31	1	38	17.4	13	94	8.4	21	37.5	53.0x	Chromosome	-	Whole organism	Adult	-	PacBio, Arima2	2023-03-10
GCA_910589525.2	Ennomos quercinarius	Geometridae	491.9	491.9	31	1	36	17.4	13	54	16.1	14	38	47.0x	Chromosome	-	Whole organism	Adult	-	PacBio, Illumina, Arima2	2022-10-14
GCA_955876795.1	Eupithecia tripunctaria	Geometridae	494.8	494.8	32	1	84	16.3	14	124	8.4	21	37.5	29.0x	Chromosome	-	Whole organism	Adult	-	PacBio, Arima2	2023-07-15
GCA_949316285.1	Eupithecia subumbrata	Geometridae	496.2	496.2	24	1	33	24.5	9	69	13.6	14	38	50.0x	Chromosome	-	Whole organism	Adult	-	PacBio, Arima2	2023-03-10
GCA_911728515.1	Peribatodes rhomboidaria	Geometridae	499.7	499.7	31	1	36	17.1	14	59	15.1	15	38	44.0x	Chromosome	-	Whole organism	Adult	Male	PacBio, Arima2	2021-08-05
GCA_947507615.1	Hemithea aestivaria	Geometridae	501.7	501.6	31	1	93	17.6	14	376	2.6	53	36.5	36.0x	Chromosome	-	Whole organism	Adult	-	PacBio, Illumina, Arima2	2022-12-07
GCA_963564075.1	Eupithecia subfuscata	Geometridae	505.9	505.9	32	1	56	16.9	14	105	9.4	21	38.5	60.0x	Chromosome	-	Whole organism	-	-	PacBio, Arima2	2023-10-24
GCA_951640565.1	Petrophora chlorosata	Geometridae	512	512	32	1	43	18	14	136	8.7	21	37.5	61.0x	Chromosome	-	Whole organism	Adult	-	PacBio, Arima2	2023-05-18
GCA_951804965.1	Horisme vitalbata	Geometridae	532.8	532.7	22	1	36	27.1	8	111	9.4	18	37.5	54.0x	Chromosome	-	Whole organism	Adult	-	PacBio, Arima2	2023-06-02
GCA_948107665.1	Lomographa bimaculata	Geometridae	554.7	554.7	31	1	32	19.6	13	67	14.2	16	36	48.0x	Chromosome	-	Whole organism	Adult	-	PacBio, Arima2	2023-01-09
GCA_948098915.1	Lampropteryx suffumata	Geometridae	581.6	581.6	31	1	51	20	14	121	9.5	21	36.5	39.0x	Chromosome	-	Whole organism	Adult	-	PacBio, Arima2	2023-01-09
GCA_963082625.1	Pasiphila rectangulata	Geometridae	582.5	582.5	30	1	51	20.9	13	106	12.6	17	38.5	43.0x	Chromosome	-	Whole organism	Adult	-	PacBio, Arima2	2023-08-09
GCA_963924445.1	Philereme transversata	Geometridae	591.8	591.7	20	1	57	29.5	9	125	9.5	21	37.5	103.0x	Chromosome	-	Whole organism	Adult	-	PacBio, Arima2	2024-01-26
GCA_932527175.1	Operophtera brumata	Geometridae	619.2	619.2	15	1	39	43.3	5	63	24.1	8	39	34.0x	Chromosome	-	Whole organism	Adult	Male	PacBio	2022-03-23
GCA_964235345.1	Rheumaptera undulata	Geometridae	676.5	676.5	32	1	107	22.7	14	303	7.5	31	38	70.0x	Chromosome	-	Whole organism	Adult	-	PacBio, Arima2	2024-08-31
GCA_964199915.1	Lomographa temerata	Geometridae	682.9	682.9	32	1	67	22.7	14	193	8.2	27	36	38.0x	Chromosome	-	Whole organism	-	-	PacBio, Arima2	2024-07-19
GCA_964260665.1	Pseudopanthera macularia	Geometridae	717.9	717.8	32	1	103	23.5	14	421	4.9	45	36	25.0x	Chromosome	-	Whole organism	Adult	-	PacBio, Arima2	2024-09-05
GCA_949316475.1	Hypomecis punctinalis	Geometridae	741.2	741.1	30	1	80	25.9	14	390	3.6	65	37.5	25.0x	Chromosome	-	Whole organism	Adult	-	PacBio, Arima2	2023-04-07
GCA_918857605.2	Philereme vetulata	Geometridae	771.1	771	68	1	78	12.9	24	213	6.3	43	38.5	29.0x	Chromosome	-	Whole organism	Adult	-	PacBio, Illumina, Arima2	2022-10-25
GCA_017562165.1	Ectropis grisescens	Geometridae	784.9	784.6	31	-	531	26.9	13	1153	3.1	65	37.5	108.0x	Chromosome	XBB-Egri	Whole organism	Pupa	Female	PacBio, Arima2	2021-03-24
GCA_954871355.1	Cabera pusaria	Geometridae	794.3	794.3	31	1	55	27.5	14	177	7.6	31	37	27.0x	Chromosome	-	Whole organism	Adult	Male	PacBio, Arima2	2023-07-14
GCA_964204675.1	Epione repandaria	Geometridae	848.2	848.2	29	1	86	29.7	14	171	13.5	21	35.5	49.0x	Chromosome	-	Whole organism	Adult	-	PacBio, Arima2	2024-07-27
GCA_963693475.1	Ectropis crepuscularia	Geometridae	878.5	878.5	32	1	90	29.7	14	123	29.2	14	38	28.0x	Chromosome	-	Whole organism	Adult	-	PacBio, Arima2	2023-12-10
GCA_963890685.1	Plagodis pulveraria	Geometridae	931.7	931.7	31	1	47	32.4	13	148	11.6	31	37.5	48.0x	Chromosome	-	Whole organism	Adult	-	PacBio, Arima2	2023-12-18
GCA_963854805.1	Plagodis dolabraria	Geometridae	939.1	939.1	31	1	59	32.4	13	141	13.3	25	37	90.0x	Chromosome	-	Whole organism	Adult	Male	PacBio, Arima2	2023-12-15
GCA_917880725.1	Selenia dentaria	Geometridae	1024	1024	30	1	67	35.3	13	159	20.1	17	37.5	25.0x	Chromosome	-	Whole organism	Adult	-	PacBio, Arima2	2021-11-18
GCA_958496205.1	Idaea biselata	Geometridae	424.3	424	13	1	380	31	6	1663	0.587891	206	37	49.0x	Chromosome	-	Whole organism	Adult	-	PacBio, Arima2	2023-07-18
GCA_964188165.1	Aspilapteryx tringipennella	Gracillariidae	261.7	261.6	30	1	143	9.5	12	467	1.4	58	37.5	176.0x	Chromosome	-	Whole organism	Adult	-	PacBio, Arima2	2024-06-21
GCA_911387775.1	Thymelicus sylvestris	Hesperiidae	470.7	470.7	28	1	32	17.3	12	46	16.6	12	36	40.0x	Chromosome	-	Whole organism	Adult	Male	PacBio, Arima2	2021-07-21
GCA_911387765.1	Pyrgus malvae	Hesperiidae	724.6	724.6	31	1	36	27	13	41	26	13	37	69.0x	Chromosome	-	Whole organism	Adult	Female	PacBio	2021-07-21
GCA_905147235.1	Erynnis tages	Hesperiidae	329.3	329.3	31	1	40	11.9	13	110	8	16	37	29.0x	Chromosome	-	Whole organism	Adult	-	PacBio	2021-01-28
GCA_964258965.1	Spialia sertorius	Hesperiidae	364.6	364.5	32	1	46	12.3	13	142	6.8	20	36.5	93.0x	Chromosome	-	Whole organism	Adult	Female	PacBio, Arima2	2024-09-05
GCA_905404295.2	Ochlodes sylvanus	Hesperiidae	379.7	379.6	30	1	32	13.6	13	126	6.8	18	37	23.0x	Chromosome	-	Whole organism	Adult	Female	PacBio, Illumina,Arima	2022-10-14
GCA_944567765.1	Carterocephalus palaemon	Hesperiidae	394.5	394.5	31	1	44	13.9	13	60	13.1	14	38.5	45.0x	Chromosome	-	Whole organism	Adult	Male	PacBio, Arima2	2022-07-13
GCA_963932265.1	Thymelicus lineola	Hesperiidae	511.8	511.5	30	1	485	17.8	13	2067	0.455469	343	36	18.0x	Chromosome	-	Whole organism	Adult	Female	PacBio, Arima2	2024-02-07
GCA_905404135.1	Hesperia comma	Hesperiidae	525.3	525.3	29	1	39	18.8	12	124	10.3	17	37	28.0x	Chromosome	-	Whole organism	Adult	-	PacBio,Arima2	2021-04-15
GCA_964261735.1	Carcharodus alceae	Hesperiidae	528.7	528.7	30	1	58	19.3	13	242	5.3	34	35	25.0x	Chromosome	-	Whole organism	Adult	-	PacBio, Arima2	2024-09-10
GCA_951805285.1	Thymelicus acteon	Hesperiidae	537	537	28	1	66	19.7	12	119	10.7	17	36.5	42.0x	Chromosome	-	Whole organism	Adult	Male	PacBio, Arima2	2023-06-04
GCA_949699795.1	Spicauda simplicius	Hesperiidae	610.1	609.9	32	1	172	21	14	938	1.2	147	36.5	23.0x	Chromosome	-	Whole organism	Adult	-	PacBio, Arima2	2023-04-08
GCA_964263985.1	Pyrgus alveus	Hesperiidae	735.7	735.6	24	1	172	29.8	10	334	8.6	29	36.5	26.0x	Chromosome	-	Whole organism	Adult	Male	PacBio, Arima2	2024-09-15
GCA_964264845.1	Pyrgus malvoides	Hesperiidae	746.7	746.7	31	1	82	27.2	13	204	9.8	26	37	50.0x	Chromosome	-	Whole organism	Adult	Male	PacBio, Arima2	2024-09-21
GCA_964261425.1	Pyrgus cacaliae	Hesperiidae	808.8	808.8	31	1	127	26.7	13	330	6.7	40	37	31.0x	Chromosome	-	Whole organism	Adult	Female	PacBio, Arima2	2024-09-07
GCA_946894095.1	Incurvaria masculella	Incurvariidae	552	552	26	1	30	21.9	11	41	19.9	12	39.5	32.0x	Chromosome	-	Whole organism	Adult	Male	PacBio, Arima2	2022-09-23
GCA_949752895.1	Dendrolimus pini	Lasiocampidae	611.1	611.1	30	1	44	22.3	13	150	6.9	28	36	40.0x	Chromosome	-	Whole organism	Adult	Male	PacBio, Arima2	2023-04-03
GCA_019925095.2	Dendrolimus kikuchii	Lasiocampidae	705.5	705.5	29	-	49	24.5	13	84	20.9	14	37	118.0x	Chromosome	Ann1	Whole thorax	Adult	-	Oxford Nanopore PromethION	2022-11-21
GCA_964263865.1	Lasiocampa quercus	Lasiocampidae	566.1	566	24	1	29	23.2	10	194	10.1	18	35.5	32.0x	Chromosome	-	Whole organism	Adult	Female	PacBio, Arima2	2024-09-15
GCA_963693495.1	Malacosoma neustria	Lasiocampidae	567.7	567.7	31	1	36	21	12	98	10.9	19	37.5	78.0x	Chromosome	-	Whole organism	Adult	-	PacBio, Arima2	2023-12-06
GCA_012273795.1	Dendrolimus punctatus	Lasiocampidae	614.1	614	30	-	107	22.1	13	745	1.4	145	36	100.0x	Chromosome	SMC2019	-	-	-	PacBio RSII	2020-04-13
GCA_039645545.1	Dendrolimus houi	Lasiocampidae	663.1	663.1	30	-	65	23.8	13	81	23	13	36	192.4x	Chromosome	Fujian-N1	-	-	-	Illumina, Oxford Nanopore; Hi-C	2024-05-15
GCA_946406115.1	Apoda limacodes	Limacodidae	800.3	800.3	25	1	30	33	11	89	15.9	19	35.5	23.0x	Chromosome	-	Whole organism	Adult	Male	PacBio, Arima2	2022-09-12
GCA_963422495.1	Polyommatus iphigenia	Lycaenidae	551.8	551.8	14	1	17	39.3	7	156	6.1	29	36.5	44.0x	Chromosome	-	Whole organism	Adult	Male	PacBio, Arima2	2023-09-12
GCA_905404155.3	Plebejus argus	Lycaenidae	382.1	382	23	1	38	16.7	10	207	3.7	35	36.5	23.0x	Chromosome	-	Whole organism	Adult	Male	PacBio, Illumina,Arima	2022-10-25
GCA_905333005.2	Lycaena phlaeas	Lycaenidae	420.5	420.5	24	1	24	18.3	10	27	18.1	11	36	55.0x	Chromosome	-	Whole organism	Adult	-	PacBio, Arima2	2022-02-13
GCA_905147365.1	Aricia agestis	Lycaenidae	435.3	435.3	23	1	25	19	9	29	17.8	10	37	54.0x	Chromosome	-	-	Adult	-	PacBio	2021-01-28
GCA_905187585.1	Cyaniris semiargus	Lycaenidae	441.5	441.5	24	1	25	19.4	10	34	16.3	11	36.5	42.0x	Chromosome	-	Whole organism	Adult	Male	PacBio	2021-02-02
GCA_937612035.1	Aricia artaxerxes	Lycaenidae	458.5	458.5	23	1	24	20.1	9	53	14.8	12	37	28.0x	Chromosome	-	Whole organism	Adult	-	PacBio, Arima2	2022-05-03
GCA_964264015.1	Lycaena hippothoe	Lycaenidae	484.3	484.2	25	1	54	20.4	10	206	10.2	15	36.5	48.0x	Chromosome	-	Whole organism	Adult	Female	PacBio, Arima2	2024-09-15
GCA_964263885.1	Lycaena virgaureae	Lycaenidae	496	496	24	1	74	21.3	10	151	9.8	18	36	31.0x	Chromosome	-	Whole organism	Adult	Female	PacBio, Arima2	2024-09-15
GCA_905187575.2	Celastrina argiolus	Lycaenidae	499.1	499.1	26	1	28	20.4	11	137	7.7	22	36	32.0x	Chromosome	-	Whole organism	Adult	-	PacBio,Illumina, Arima	2023-07-20
GCA_937595015.1	Polyommatus icarus	Lycaenidae	511.7	511.7	23	1	33	21.8	10	137	5.5	32	36.5	35.0x	Chromosome	-	Whole organism	Adult	Male	PacBio	2022-05-03
GCA_964258695.1	Agriades orbitulus	Lycaenidae	520.4	520.3	23	1	51	23.2	10	234	4	39	36.5	26.0x	Chromosome	-	Whole organism	Adult	Female	PacBio, Arima2	2024-09-01
GCA_905333045.1	Lysandra bellargus	Lycaenidae	528.9	528.9	46	1	139	11.2	19	361	2.9	62	36.5	52.0x	Chromosome	-	Whole organism	Adult	Female	PacBio, Arima2	2021-03-19
GCA_905220515.1	Lysandra coridon	Lycaenidae	540.7	540.7	90	1	99	5.9	36	338	2	85	36.5	47.0x	Chromosome	-	Whole organism	Adult	Male	PacBio, Illumina, Arima	2021-02-16
GCA_963565745.1	Phengaris arion	Lycaenidae	544.5	544.5	23	1	29	24	9	194	11	18	36.5	142.0x	Chromosome	-	Whole organism	Adult	Female	PacBio,Arima2	2023-10-24
GCA_963853865.1	Helleia helle	Lycaenidae	547.3	547.3	25	1	25	23.6	10	25	23.6	10	38	100.0x	Complete Genome	Andorra	Abdomen, head, thorax	Adult	Female	ONT, Illumina, omniC	2023-12-13
GCA_964264435.1	Kretania trappi	Lycaenidae	683.8	683.7	20	1	121	32.7	8	556	2.7	80	37	64.0x	Chromosome	-	Whole organism	Adult	Female	PacBio, Arima2	2024-09-18
GCA_964059355.1	Diurnea fagella	Lypusidae	662.7	662.7	15	1	23	41.5	6	96	11	22	38.5	74.0x	Chromosome	-	Whole organism	Adult	-	PacBio, Arima2	2024-06-05
GCA_964258865.1	Diurnea lipsiella	Lypusidae	709.1	709	22	1	35	31.3	9	222	6.5	35	39	35.0x	Chromosome	-	Whole organism	Adult	Male	PacBio, Arima2	2024-09-01
GCA_944548615.1	Micropterix aruncella	Micropterigidae	1126.4	1126.4	31	1	826	35.3	13	4032	0.527734	571	37	18.0x	Chromosome	-	Whole organism	Adult	Female	PacBio, Arima2	2022-07-13
GCA_022581195.1	Helicoverpa zea	Noctuidae	375.2	375.2	31	1	42	12.8	14	65	10.9	15	37	144.0x	Chromosome	HzStark_Cry1AcR	Whole organism	Pupa	Male	PacBio Sequel II CLR, Illumina NovaSeq	2022-03-18
GCA_947462355.1	Caradrina kadenii	Noctuidae	426	426	31	1	34	15.3	13	39	15.3	13	38	36.0x	Chromosome	-	Whole organism	Adult	Female	PacBio,Illumina,Arima	2022-12-06
GCA_963891755.1	Pyrrhia umbra	Noctuidae	433.6	433.6	32	1	32	14.8	14	60	11.3	16	36.5	47.0x	Chromosome	NHMUK014584833	Whole organism	Adult	-	PacBio, Arima2	2023-12-18
GCA_902850265.1	Spodoptera littoralis	Noctuidae	435.6	435.6	31	-	31	14.8	14	40	14.4	14	37	100.0x	Chromosome	-	-	-	-	-	2022-06-24
GCA_905163465.1	Craniophora ligustri	Noctuidae	438	438	32	1	32	15	14	94	12.2	15	36	21.0x	Chromosome	-	Whole organism	Adult	-	PacBio	2021-01-27
GCA_932294325.1	Allophyes oxyacanthae	Noctuidae	458.5	458.5	31	1	31	16.7	13	38	16.4	13	36.5	70.0x	Chromosome	-	Whole organism	Adult	-	PacBio, Arima2	2022-03-10
GCA_910591435.1	Acronicta aceris	Noctuidae	466.4	466.4	32	1	32	16.1	14	45	15.4	14	37	39.0x	Chromosome	-	Whole organism	Adult	-	PacBio	2021-07-06
GCA_932526535.1	Caradrina clavipalpis	Noctuidae	474.2	474.2	31	1	31	16.8	13	34	16.8	13	37.5	43.0x	Chromosome	-	Whole organism	Adult	-	PacBio, Arima2	2022-03-23
GCA_948473465.1	Lithophane ornitopus	Noctuidae	508.6	508.6	31	1	36	17.2	14	94	10.9	17	37.5	58.0x	Chromosome	-	Whole organism	Adult	-	PacBio, Arima2	2023-02-03
GCA_963576755.1	Noctua janthina	Noctuidae	539.7	539.7	31	1	31	18.5	14	87	10.1	20	38.5	75.0x	Chromosome	-	Whole organism	Adult	-	PacBio, Arima2	2023-11-03
GCA_963082995.1	Noctua comes	Noctuidae	540.7	540.7	32	1	45	18.3	14	49	18.3	14	38.5	43.0x	Chromosome	-	Whole organism	Adult	-	PacBio, Arima2	2023-08-09
GCA_958449745.1	Ochropleura leucogaster	Noctuidae	545.7	545.7	31	1	37	18.7	14	74	14.7	16	37.5	45.0x	Chromosome	-	Whole organism	Adult	Female	PacBio, Arima2	2023-07-18
GCA_914767645.1	Hydraecia micacea	Noctuidae	562.4	562.4	32	1	35	18.9	14	53	18.8	14	38	30.0x	Chromosome	-	Whole organism	Adult	-	PacBio, Arima2	2021-09-16
GCA_910594945.2	Amphipyra berbera	Noctuidae	582.3	582.3	31	1	32	20.1	14	38	19.9	14	38.5	41.0x	Chromosome	-	Whole organism	Adult	-	PacBio, Arima2	2022-02-09
GCA_945859715.1	Apamea sordens	Noctuidae	614.3	614.3	31	1	31	21.3	14	35	21	14	38	38.0x	Chromosome	-	Whole organism	Adult	-	PacBio, Arima2	2022-07-22
GCA_945859645.1	Amphipoea oculea	Noctuidae	669.2	669.2	31	1	39	23.1	14	53	22.3	14	38.5	38.0x	Chromosome	-	Whole organism	Adult	-	PacBio, Arima2	2022-09-13
GCA_030763345.1	Mythimna separata	Noctuidae	705.6	705.6	31	-	130	23	14	203	21.2	15	38.5	100.0x	Chromosome	-	Whole organism	Pupa	-	PacBio HiFi, Illumina HiSeq	2023-08-21
GCA_947507805.1	Aporophyla nigra	Noctuidae	736.9	736.9	31	1	62	25	14	120	11.9	21	38	28.0x	Chromosome	-	Whole organism	Adult	-	PacBio, Arima2	2022-12-07
GCA_945859665.1	Anorthoa munda	Noctuidae	938.6	938.6	27	1	38	32.4	11	123	14.2	21	38.5	27.0x	Chromosome	-	Whole organism	Adult	-	PacBio, Arima2	2022-09-13
GCA_951329385.1	Polia nebulosa	Noctuidae	1024	1024	30	1	114	33.7	13	308	7.7	45	39	24.0x	Chromosome	-	Whole organism	Adult	-	PacBio, Arima2	2023-05-11
GCA_949775005.1	Orthosia gothica	Noctuidae	1126.4	1126.4	37	1	337	32.4	14	1141	2.3	147	38	21.0x	Chromosome	-	Whole organism	Adult	-	PacBio, Arima2	2023-04-08
GCA_964057195.1	Orthosia cruda	Noctuidae	1228.8	1228.8	33	-	196	42.8	12	816	3.2	120	38.5	29.0x	Chromosome	-	Whole organism	Adult	-	PacBio, Arima2	2024-05-19
GCA_943138885.2	Tholera decimalis	Noctuidae	1331.2	1331.2	31	1	83	44.3	14	310	10.2	46	38	45.0x	Chromosome	-	Whole organism	Adult	-	PacBio, Arima2	2022-10-20
GCA_958496145.1	Heliothis peltigera	Noctuidae	332.8	332.8	31	1	31	11.8	13	55	9.2	15	36.5	75.0x	Chromosome	-	Whole organism	Adult	-	PacBio, Arima2	2023-07-17
GCA_030705265.1	Helicoverpa armigera	Noctuidae	355.2	355.2	31	0	31	12.7	13	60	11.6	14	36.5	110.0x	Complete Genome	CAAS_96S	Whole pupa	Pupa	-	Oxford Nanopore GridION	2023-08-14
GCA_946251915.1	Abrostola triplasia	Noctuidae	362.7	362.7	31	1	35	12.8	13	38	12.7	13	37	39.0x	Chromosome	-	Whole organism	Adult	-	PacBio, Arima2	2022-09-12
GCA_003590095.1	Trichoplusia ni	Noctuidae	368.2	367.3	28	1	1031	14.2	10	1976	0.607422	155	35.5	600.0x	Chromosome	Ovarian cell line Hi5	-	-	-	PacBio, Illumina NextSeq	2018-09-24
GCA_941860345.1	Chrysodeixis includens	Noctuidae	369.7	369.4	30	-	80	12.8	13	595	1.1	99	36	6.0x	Chromosome	-	-	-	-	-	2022-06-24
GCA_905146925.1	Autographa gamma	Noctuidae	373.1	373.1	32	1	102	12.2	14	129	11.2	15	35.5	36.0x	Chromosome	-	Whole organism	Adult	-	PacBio	2021-01-28
GCA_905340225.1	Abrostola tripartita	Noctuidae	381	381	31	1	32	13.6	13	34	13.6	13	37	54.0x	Chromosome	-	Whole organism	Adult	-	PacBio, Arima2	2021-03-25
GCA_023101765.3	Spodoptera frugiperda	Noctuidae	383.9	383.9	31	0	68	13	14	172	4.9	29	36.5	30.0x	Chromosome	-	Whole organism	Larva	-	Oxford Nanopore PromethION, Illumina NovaSeq	2022-08-26
GCA_932294365.1	Diachrysia chrysitis	Noctuidae	386.4	386.4	31	1	41	13.4	13	42	13.3	14	34.5	34.0x	Chromosome	-	Whole organism	Adult	-	PacBio, Arima2	2022-03-11
GCA_946251955.1	Acronicta psi	Noctuidae	404.7	404.7	31	1	32	14.2	13	33	14.2	13	37	45.0x	Chromosome	-	Whole organism	Adult	Male	PacBio, Arima2	2022-09-12
GCA_041146325.1	Ctenoplusia agnata	Noctuidae	406.7	406.7	31	-	70	13.2	14	81	13.1	14	36	235.0x	Chromosome	Looper_JK_23b	Whole body	Larva	-	PacBio Revio	2024-08-12
GCA_964264225.1	Autographa bractea	Noctuidae	412.4	412.4	31	1	81	13.7	13	216	5.9	24	35.5	50.0x	Chromosome	-	Whole organism	Adult	-	PacBio, Arima2	2024-09-15
GCA_936450705.2	Protodeltote pygarga	Noctuidae	421.1	421.1	31	1	33	14.9	13	43	14.7	13	35.5	92.0x	Chromosome	-	Whole organism	Adult	-	PacBio, Arima2	2022-09-22
GCA_950381575.1	Plusia festucae	Noctuidae	422.5	422.5	31	1	37	14.7	13	84	10.6	16	35.5	66.0x	Chromosome	-	Whole organism	Adult	-	PacBio, Arima2	2023-05-02
GCA_947562105.1	Shargacucullia verbasci	Noctuidae	422.7	422.7	32	1	33	14.5	14	81	9.5	18	37	41.0x	Chromosome	-	Whole organism	Larva	-	PacBio, Illumina, Arima2	2022-12-13
GCA_958496365.1	Subacronicta megacephala	Noctuidae	424.2	424	31	1	216	14.8	13	1137	0.958984	128	36.5	43.0x	Chromosome	-	Whole organism	Adult	-	PacBio, Arima2	2023-07-18
GCA_905475315.1	Autographa pulchrina	Noctuidae	426.2	426.2	32	1	135	13.5	13	213	9.6	17	35.5	47.0x	Chromosome	-	Whole organism	Adult	-	PacBio, Arima2	2021-04-15
GCA_002706865.3	Spodoptera litura	Noctuidae	429.6	418.7	31	0	2396	0.908	139	12413	0.0671875	1751	36.5	111.0x	Chromosome	Ishihara	Whole organism	Adult	Male	Illumina HiSeq	2017-10-25
GCA_949774945.1	Hoplodrina ambigua	Noctuidae	438.1	438.1	32	1	34	15.3	13	70	10.5	16	37	57.0x	Chromosome	-	Whole organism	Adult	-	PacBio, Arima2	2023-04-07
GCA_902829305.4	Spodoptera exigua	Noctuidae	450.9	450.9	31	-	35	15.2	14	40	15	14	37	100.0x	Chromosome	-	-	-	-	PacBio Sequel I	2022-10-08
GCA_964260715.1	Euchalcia variabilis	Noctuidae	452	452	31	1	52	15.6	13	285	3.4	40	35.5	35.0x	Chromosome	-	Whole organism	Adult	-	PacBio, Arima2	2024-09-07
GCA_949316365.1	Hoplodrina blanda	Noctuidae	464	464	31	1	32	16.5	13	61	13	14	37	66.0x	Chromosome	-	Whole organism	Adult	-	PacBio, Arima2	2023-03-10
GCA_947256265.1	Acronicta leporina	Noctuidae	465.6	465.6	32	1	34	16.3	13	72	9.3	18	37	45.0x	Chromosome	-	Whole organism	Adult	-	PacBio, Arima2	2022-11-05
GCA_964056405.1	Acronicta alni	Noctuidae	470.4	470.4	31	1	252	16.2	13	339	6.5	22	37	113.0x	Chromosome	-	Whole organism	Adult	-	PacBio, Arima2	2024-05-16
GCA_964261375.1	Hoplodrina octogenaria	Noctuidae	476.7	476.7	31	1	33	16.8	13	43	15.9	13	37	48.0x	Chromosome	-	Whole organism	Adult	-	PacBio, Arima2	2024-09-07
GCA_947522985.1	Lithophane socia	Noctuidae	489.3	489.3	31	1	36	16.9	14	84	11.7	17	37.5	59.0x	Chromosome	-	Whole organism	Adult	-	PacBio, Arima2	2022-12-07
GCA_964194435.1	Anaplectoides prasina	Noctuidae	513.7	513.7	31	1	138	17.2	14	172	15.5	15	38	135.0x	Chromosome	-	Whole organism	Adult	-	PacBio, Arima2	2024-06-28
GCA_028554685.1	Agrotis ipsilon	Noctuidae	515.3	515.3	31	-	104	17.6	14	274	6.7	25	38	96.0x	Chromosome	CAAS-Ai-14	Whole organism	Pupa	Male	PacBio	2023-02-09
GCA_948465475.1	Thalpophila matura	Noctuidae	520.4	520.4	31	1	626	18.4	13	685	11.9	17	37.5	51.0x	Chromosome	-	Whole organism	Adult	-	PacBio, Arima2	2023-02-03
GCA_949152455.1	Lithophane leautieri	Noctuidae	521.7	521.7	31	1	44	17.9	14	93	9.7	19	37.5	56.0x	Chromosome	-	Whole organism	Adult	-	PacBio, Arima2	2023-03-10
GCA_943136025.2	Agrotis puta	Noctuidae	522.1	522.1	31	1	34	18.2	13	71	12	16	38.5	47.0x	Chromosome	-	Whole organism	Adult	-	PacBio, Illumina, Arima2	2022-09-22
GCA_905220335.1	Noctua pronuba	Noctuidae	529.2	529.2	32	1	49	17.9	14	74	16.2	15	38	47.0x	Chromosome	-	Whole organism	Adult	-	-	2021-02-16
GCA_910589295.1	Noctua janthe	Noctuidae	532.8	532.8	31	1	32	18.4	14	40	18.4	14	38.5	48.0x	Chromosome	-	Whole organism	Adult	-	PacBio, Arima2	2021-07-07
GCA_905147745.2	Phlogophora meticulosa	Noctuidae	538.6	538.6	32	1	46	18.1	14	60	17.3	15	38	45.0x	Chromosome	-	Whole organism	Adult	-	PacBio	2022-05-03
GCA_950005105.1	Lycophotia porphyrea	Noctuidae	542.4	542.4	31	1	32	18.7	14	86	11.1	17	38.5	49.0x	Chromosome	-	Whole organism	Adult	-	PacBio, Arima2	2023-05-01
GCA_964057025.1	Standfussiana lucernea	Noctuidae	553.5	553.4	32	1	479	17.1	15	1213	1.2	140	38	65.0x	Chromosome	-	Whole organism	Adult	-	PacBio, Arima2	2024-05-19
GCA_947363905.1	Lithophane semibrunnea	Noctuidae	558	557.9	32	1	43	18.2	14	288	2.7	70	38	42.0x	Chromosome	-	Whole organism	Adult	-	PacBio, Arima2	2022-12-04
GCA_948474745.1	Oligia latruncula	Noctuidae	564.1	564.1	31	1	33	19.6	13	109	9.6	20	38.5	47.0x	Chromosome	-	Whole organism	Adult	Male	PacBio, Arima2	2023-02-03
GCA_935421205.1	Xylocampa areola	Noctuidae	564.6	564.6	31	1	40	19.9	13	47	19.6	13	37	58.0x	Chromosome	-	Whole organism	Adult	-	PacBio, Arima2	2022-04-28
GCA_947095525.1	Trisateles emortualis	Noctuidae	565.5	565.5	31	1	32	20.1	13	53	19	13	36.5	27.0x	Chromosome	-	Whole organism	Adult	-	PacBio, Arima2	2022-10-21
GCA_951799385.1	Hyppa rectilinea	Noctuidae	569.6	569.6	31	1	44	19.4	14	120	8.3	23	38.5	37.0x	Chromosome	-	Whole organism	Adult	-	PacBio, Arima2	2023-05-27
GCA_914767755.1	Agrochola circellaris	Noctuidae	572.1	572.1	30	1	34	19.7	14	39	19.7	14	37.5	33.0x	Chromosome	-	Whole organism	Adult	-	PacBio, Arima2	2021-09-16
GCA_905163415.1	Noctua fimbriata	Noctuidae	573.9	573.9	32	1	51	19	14	266	4.4	38	38.5	20.0x	Chromosome	-	Whole organism	Adult	-	PacBio	2021-01-28
GCA_911387795.2	Apamea monoglypha	Noctuidae	575.7	575.6	31	1	33	19.9	14	107	9.1	19	38.5	25.0x	Chromosome	-	Whole organism	Adult	-	PacBio, Arima2	2022-02-13
GCA_905163435.1	Mamestra brassicae	Noctuidae	576.2	576.2	31	1	42	19.4	14	69	17.8	15	38.5	35.0x	Chromosome	-	Whole organism	Adult	Male	PacBio	2021-01-28
GCA_949629185.1	Apamea crenata	Noctuidae	580.4	580.4	32	1	44	19.4	14	108	10.6	19	38	45.0x	Chromosome	-	Whole organism	Adult	Male	PacBio, Arima2	2023-03-16
GCA_949774965.1	Diarsia brunnea	Noctuidae	586.8	586.8	31	1	52	20.3	13	152	6.7	28	38	36.0x	Chromosome	-	Whole organism	Adult	-	PacBio, Arima2	2023-04-07
GCA_927399505.1	Luperina testacea	Noctuidae	601.5	601.5	31	1	34	21.6	13	68	17.1	15	38	26.0x	Chromosome	-	Whole organism	-	-	PacBio, Arima2	2022-02-03
GCA_963853795.1	Xestia rhomboidea	Noctuidae	605	605	31	1	61	20.7	14	136	9.9	20	38.5	55.0x	Chromosome	-	Whole organism	Adult	Male	PacBio, Arima2	2023-12-12
GCA_033675125.1	Athetis lepigone	Noctuidae	612.2	611.9	31	-	265	20.9	14	726	2.3	74	37	150.0x	Chromosome	AGIS_Alep	-	-	-	PacBio RSII	2023-11-15
GCA_951799955.1	Apamea anceps	Noctuidae	615.8	615.8	31	1	45	21.3	14	106	9.5	21	38	32.0x	Chromosome	-	Whole organism	Adult	-	PacBio, Arima2	2023-05-27
GCA_963082905.1	Oligia fasciuncula	Noctuidae	617.7	617.7	31	1	37	21.5	13	97	11.9	19	38.5	36.0x	Chromosome	-	-	-	-	PacBio, Arima2	2023-08-09
GCA_947507525.1	Apamea epomidion	Noctuidae	624.6	624.6	32	1	36	20.9	14	107	10.8	21	39	44.0x	Chromosome	-	Whole organism	Adult	-	PacBio, Arima2	2022-12-06
GCA_932274075.1	Diarsia rubi	Noctuidae	624.9	624.9	32	1	34	21.1	14	46	21.1	14	38	33.0x	Chromosome	-	Whole organism	Adult	-	PacBio, Arima2	2022-03-10
GCA_949629135.1	Eremobia ochroleuca	Noctuidae	625.4	625.1	31	1	277	21.5	14	2137	0.691504	255	37.5	34.0x	Chromosome	-	Whole organism	Adult	-	PacBio, Arima2	2023-04-08
GCA_951800025.1	Oligia strigilis	Noctuidae	626.1	626.1	31	1	962	20.5	14	3344	0.383984	470	38.5	26.0x	Chromosome	-	Whole organism	Adult	Male	PacBio, Arima2	2023-05-27
GCA_947578425.1	Eugnorisma glareosa	Noctuidae	631	631	30	1	47	22	13	106	12.1	20	38.5	42.0x	Chromosome	-	Whole organism	Adult	-	PacBio, Arima2	2022-12-18
GCA_947359405.1	Antitype chi	Noctuidae	632.2	632.2	31	1	37	21.7	14	108	10.4	22	38	25.0x	Chromosome	-	Whole organism	Adult	-	PacBio, Arima2	2022-12-03
GCA_947364205.1	Agrochola lota	Noctuidae	636.7	636.7	31	1	36	21.8	14	95	11.2	21	38	40.0x	Chromosome	-	Whole organism	Adult	-	PacBio, Arima2	2022-12-04
GCA_963082945.1	Cerastis leucographa	Noctuidae	637.5	637.5	32	1	39	21.4	14	92	13.4	19	38.5	38.0x	Chromosome	-	Whole organism	Adult	-	PacBio, Arima2	2023-08-09
GCA_941918905.2	Xestia sexstrigata	Noctuidae	638.3	638.3	32	1	41	21.9	14	103	12	19	38.5	29.0x	Chromosome	-	Whole organism	Adult	-	PacBio, Illumina, Arima2	2022-10-08
GCA_905475445.1	Ochropleura plecta	Noctuidae	643.9	643.9	32	1	34	21.9	14	122	9.6	22	38	46.0x	Chromosome	-	Whole organism	Adult	-	PacBio, Arima2	2021-04-15
GCA_964263905.1	Apamea sublustris	Noctuidae	646.4	646.4	31	1	88	21.8	14	202	7.7	29	39.5	33.0x	Chromosome	-	Whole organism	Adult	-	PacBio, Arima2	2024-09-15
GCA_947508005.1	Amphipoea lucens	Noctuidae	647.7	647.7	31	1	42	22.3	14	108	11.3	21	38	36.0x	Chromosome	-	Whole organism	Adult	-	PacBio, Arima2	2022-12-07
GCA_947386135.1	Melanchra persicariae	Noctuidae	647.9	647.9	31	1	45	21.5	14	107	11.6	19	39	41.0x	Chromosome	-	Whole organism	Adult	-	PacBio, Arima2	2022-12-04
GCA_916610215.1	Omphaloscelis lunosa	Noctuidae	661.9	661.9	32	1	49	22.1	14	60	21.6	15	37.5	29.0x	Chromosome	-	Whole organism	Adult	-	PacBio, Arima2	2021-10-01
GCA_963855955.1	Luperina nickerlii	Noctuidae	662	661.9	31	1	49	23.2	14	172	8.1	27	38	59.0x	Chromosome	-	Whole organism	Adult	Female	PacBio, Arima2	2023-12-15
GCA_949128155.2	Xanthia icteritia	Noctuidae	664.6	664.6	31	1	36	22.3	14	92	14.9	18	38	46.0x	Chromosome	-	Whole organism	Adult	-	PacBio, Arima2	2022-02-09
GCA_029852875.1	Mythimna loreyi	Noctuidae	678.3	678.2	32	1	146	23.3	14	183	21.3	15	38	52.0x	Chromosome	BeijingLab	Whole organism	Pupa	-	PacBio Sequel, OmniC	2023-04-21
GCA_949152445.1	Cerastis rubricosa	Noctuidae	678.7	678.7	31	1	35	23.3	14	106	11	20	39	34.0x	Chromosome	-	Whole organism	Adult	-	PacBio, Arima2	2023-03-10
GCA_949775195.1	Diarsia dahlii	Noctuidae	683	683	32	1	36	23.1	14	110	10.1	22	38.5	34.0x	Chromosome	-	Whole organism	Adult	-	PacBio, Illumina, Arima2	2023-04-07
GCA_916701695.1	Agrochola macilenta	Noctuidae	683.2	683.2	32	1	35	23	14	65	22.3	15	38	28.0x	Chromosome	-	Whole organism	Adult	-	PacBio, Arima2	2021-11-13
GCA_949319445.1	Mythimna lalbum	Noctuidae	691.9	691.9	32	1	32	23.1	14	116	9.5	25	39	44.0x	Chromosome	-	Whole organism	Adult	-	PacBio, Arima2	2023-03-10
GCA_929112965.1	Mythimna albipuncta	Noctuidae	698.6	698.5	31	1	33	23.9	13	40	23.7	14	38	37.0x	Chromosome	-	Whole organism	Adult	-	PacBio, Arima2	2022-02-09
GCA_964261395.1	Panolis flammea	Noctuidae	709.3	709.2	31	1	77	24.5	14	269	6	42	38	26.0x	Chromosome	-	Whole organism	Adult	Male	PacBio, Arima2	2024-09-07
GCA_917490735.1	Dryobotodes eremita	Noctuidae	709.8	709.8	32	1	67	23.3	14	104	22.6	15	38	28.0x	Chromosome	-	Whole organism	Adult	-	PacBio, Arima2	2021-10-15
GCA_947562075.1	Orthosia gracilis	Noctuidae	715.5	715.5	14	1	19	52	6	91	14.1	18	37.5	36.0x	Chromosome	-	Whole organism	Adult	-	PacBio, Arima2	2022-12-13
GCA_949091785.1	Polymixis lichenea	Noctuidae	716.7	716.7	30	1	40	24.4	13	117	13.7	19	38.5	40.0x	Chromosome	-	Whole organism	Adult	-	PacBio, Arima2	2023-02-03
GCA_961205895.1	Mythimna pallens	Noctuidae	719.1	719.1	31	1	32	25.2	14	96	14.4	19	38.5	36.0x	Chromosome	-	Whole organism	Adult	-	PacBio, Arima2	2023-07-28
GCA_948150665.1	Conistra vaccinii	Noctuidae	720.8	720.8	31	1	42	24.5	14	98	16	19	38	36.0x	Chromosome	-	Whole organism	Adult	-	PacBio, Illumina, Arima2	2023-01-18
GCA_950005045.1	Agrotis exclamationis	Noctuidae	725.1	725.1	32	1	81	24.3	14	285	5.9	44	38.5	29.0x	Chromosome	-	Whole organism	Adult	-	PacBio, Arima2	2023-05-01
GCA_950022955.1	Xestia ashworthii	Noctuidae	726.3	726.3	31	1	69	25.1	14	190	8	31	38.5	29.0x	Chromosome	-	Whole organism	Adult	Male	PacBio, Arima2	2023-06-27
GCA_949316375.1	Mythimna vitellina	Noctuidae	726.7	726.7	31	1	39	25.4	14	86	15.2	17	38.5	38.0x	Chromosome	-	Whole organism	Adult	-	PacBio, Arima2	2023-03-10
GCA_949316265.1	Diarsia mendica	Noctuidae	727.9	727.9	32	1	34	25.4	14	151	7.6	29	38.5	40.0x	Chromosome	-	Whole organism	Adult	-	PacBio, Arima2	2023-03-10
GCA_954870645.1	Agrotis clavis	Noctuidae	751.1	751.1	31	1	101	26.8	13	293	6.9	36	38.5	34.0x	Chromosome	-	Whole organism	Adult	-	PacBio, Arima2	2023-07-14
GCA_958295575.1	Leucania comma	Noctuidae	751.7	751.7	32	1	53	25.6	14	155	11.5	23	38.5	34.0x	Chromosome	-	Whole organism	Adult	-	PacBio, Arima2	2023-07-06
GCA_916618015.1	Xestia c-nigrum	Noctuidae	760.3	760.3	31	1	43	25.7	14	60	25	14	38.5	35.0x	Chromosome	-	Whole organism	Adult	-	PacBio	2021-10-01
GCA_947459985.1	Diloba caeruleocephala	Noctuidae	762.5	762.5	31	1	36	27.9	13	136	9.8	25	40	30.0x	Chromosome	-	Whole organism	Adult	Male	PacBio, Arima2	2022-12-06
GCA_949987655.1	Polymixis flavicincta	Noctuidae	766.6	766.6	32	1	71	25.5	14	153	12	24	39	39.0x	Chromosome	-	Whole organism	Adult	Male	PacBio, Arima2	2023-05-03
GCA_947523025.1	Dryobota labecula	Noctuidae	767	767	32	1	41	26.6	14	130	10.2	24	37.5	31.0x	Chromosome	-	Whole organism	Adult	-	PacBio, Arima2	2022-12-07
GCA_949152395.1	Agrochola litura	Noctuidae	772.2	772.2	32	1	58	25.3	14	160	9.4	23	38	33.0x	Chromosome	-	Whole organism	Adult	-	PacBio, Arima2	2023-03-11
GCA_937001585.2	Brachylomia viminalis	Noctuidae	782.2	782.2	31	1	42	26.8	14	81	20.7	16	39	51.0x	Chromosome	-	Whole organism	Adult	-	PacBio, Illumina, Arima2	2022-09-22
GCA_948098905.1	Tiliacea aurago	Noctuidae	798	798	31	1	39	27.5	14	105	16	18	38	29.0x	Chromosome	-	Whole organism	Adult	-	PacBio, Arima2	2023-01-09
GCA_963680765.1	Agrochola lychnidis	Noctuidae	799.2	799.2	32	1	45	26.5	14	129	11.9	24	38	34.0x	Chromosome	-	Whole organism	Adult	-	PacBio, Arima2	2023-12-09
GCA_963853775.1	Xanthia togata	Noctuidae	799.5	799.5	31	1	46	27	14	100	15.9	19	38.5	84.0x	Chromosome	-	Whole organism	Adult	-	PacBio, Arima2	2023-12-12
GCA_963921375.1	Tiliacea citrago	Noctuidae	801	800.9	32	1	112	27.5	14	384	12.5	23	38.5	96.0x	Chromosome	-	Whole organism	Adult	-	PacBio, Arima2	2024-01-08
GCA_946251885.1	Cosmia pyralina	Noctuidae	803.3	803.2	31	1	50	27.4	14	184	9.4	30	38.5	22.0x	Chromosome	-	Whole organism	Adult	-	PacBio, Arima2	2022-09-12
GCA_905220435.1	Amphipyra tragopoginis	Noctuidae	805.7	805.6	31	1	32	28.3	14	54	23.5	15	38.5	41.0x	Chromosome	-	Whole organism	Adult	-	PacBio, Arima2	2021-02-16
GCA_950371165.1	Lacanobia oleracea	Noctuidae	817.3	817.3	32	1	75	26.6	15	154	12	24	40	32.0x	Chromosome	-	Whole organism	Adult	-	PacBio, Arima2	2023-05-02
GCA_905163495.3	Cosmia trapezina	Noctuidae	825.2	825.1	32	1	62	28	14	266	7.6	34	38	82.0x	Chromosome	-	Whole organism	Adult	-	PacBio, Illumina, Arima2	2022-10-25
GCA_947361185.1	Charanyca ferruginea	Noctuidae	854.6	854.6	31	1	44	27.8	13	158	19.4	17	37.5	46.0x	Chromosome	-	Whole organism	Adult	-	PacBio, Illumina, Arima2	2022-12-04
GCA_963555695.1	Dasypolia templi	Noctuidae	855.3	855.3	31	1	72	29.4	13	142	13.2	24	39	94.0x	Chromosome	-	Whole organism	Adult	-	PacBio, Arima2	2023-10-05
GCA_949699075.1	Asteroscopus sphinx	Noctuidae	857.3	857.3	32	1	50	29.1	14	182	9.6	28	38.5	29.0x	Chromosome	-	Whole organism	Adult	-	PacBio, Arima2	2023-03-24
GCA_910589285.2	Mythimna ferrago	Noctuidae	861	861	32	1	44	27.9	14	60	27.2	15	38.5	31.0x	Chromosome	-	Whole organism	Adult	-	PacBio	2022-02-09
GCA_916614155.1	Mesoligia furuncula	Noctuidae	889.6	889.6	31	1	93	30.3	14	423	4.7	56	38.5	24.0x	Chromosome	-	Whole organism	Adult	-	PacBio, Arima2	2021-10-01
GCA_947578705.1	Lacanobia wlatinum	Noctuidae	903.9	903.9	31	1	145	29.5	14	271	22	17	39.5	48.0x	Chromosome	-	Whole organism	Adult	-	PacBio, Arima2	2022-12-18
GCA_905333075.3	Atethmia centrago	Noctuidae	926.6	926.6	31	1	44	31.8	14	79	26.6	15	39	29.0x	Chromosome	-	Whole organism	Adult	-	PacBio	2022-02-02
GCA_905147715.2	Xestia xanthographa	Noctuidae	933.9	933.8	32	1	59	31.2	14	301	9.1	27	38.5	27.0x	Chromosome	-	Whole organism	Adult	-	PacBio	2021-10-15
GCA_905147345.3	Mythimna impura	Noctuidae	935.3	935.3	32	1	57	30.6	15	104	24.3	16	39	38.0x	Chromosome	-	Whole organism	Adult	-	PacBio, Illumina, Qiagen	2022-11-05
GCA_948252095.1	Dicycla oo	Noctuidae	936.7	936.7	31	1	81	32.1	14	200	12.6	26	38.5	27.0x	Chromosome	-	Whole organism	Adult	Female	PacBio, Arima2	2023-01-18
GCA_948252205.1	Orthosia incerta	Noctuidae	946.2	946.2	29	1	163	32.3	12	455	5.1	54	38.5	26.0x	Chromosome	-	Whole organism	Adult	-	PacBio, Arima2	2023-01-18
GCA_037179545.1	Sesamia inferens	Noctuidae	963.7	963.7	31	-	74	33.4	14	89	30.2	15	39	100.0x	Chromosome	XY-2023	Whole organism	-	-	-	2024-03-15
GCA_932294355.1	Aporophyla lueneburgensis	Noctuidae	978.3	978.3	31	1	76	32.1	14	133	20.1	18	38.5	34.0x	Chromosome	-	Whole organism	Adult	-	PacBio, Arima2	2022-03-11
GCA_951640165.1	Pseudoips prasinana	Nolidae	1126.4	1126.4	33	1	55	37	14	104	25.1	17	37	33.0x	Chromosome	-	Whole organism	Adult	-	PacBio, Arima2	2023-05-18
GCA_936450015.1	Meganola albula	Nolidae	405.2	405.2	30	1	34	14.3	13	47	13.3	14	36.5	43.0x	Chromosome	-	Whole organism	Adult	-	PacBio, Arima2	2022-05-03
GCA_947037095.2	Nycteola revayana	Nolidae	621	621	26	1	44	22	11	109	11.3	19	36.5	33.0x	Chromosome	-	Whole organism	Adult	-	PacBio, Arima2	2023-12-09
GCA_905147325.1	Notodonta dromedarius	Notodontidae	342	342	31	1	145	12.1	13	167	10.3	14	38.5	77.0x	Chromosome	-	Whole organism	Adult	-	PacBio	2021-01-28
GCA_914767695.1	Ptilodon capucinus	Notodontidae	348.7	348.7	31	1	31	12.6	13	33	12.6	13	38	55.0x	Chromosome	-	Whole organism	Adult	-	PacBio	2021-09-16
GCA_905475355.2	Clostera curtula	Notodontidae	512.7	512.7	30	1	30	18.3	13	141	6.8	25	39.5	24.0x	Chromosome	-	Whole organism	Adult	-	PacBio	2022-02-02
GCA_905404115.1	Pheosia gnoma	Notodontidae	271.3	271.3	31	1	38	9.8	13	101	7.5	15	38	60.0x	Chromosome	-	Whole organism	Adult	-	PacBio	2021-04-15
GCA_905333125.1	Pheosia tremula	Notodontidae	290.2	290.2	31	1	37	10.6	13	106	7.7	15	38	73.0x	Chromosome	-	Whole organism	Adult	-	PacBio, Arima2	2021-03-19
GCA_918843915.1	Notodonta ziczac	Notodontidae	352	352	31	1	51	12.7	13	55	11.7	14	38.5	38.0x	Chromosome	-	Whole organism	Adult	-	PacBio, Arima2	2021-11-18
GCA_947859195.1	Drymonia ruficornis	Notodontidae	369.6	369.6	29	1	30	13.7	12	95	6.5	20	39.5	50.0x	Chromosome	-	Whole organism	Adult	-	PacBio, Arima2	2023-01-09
GCA_905147815.2	Phalera bucephala	Notodontidae	933.1	933.1	31	1	116	34.1	12	295	8.5	33	39.5	34.0x	Chromosome	-	Whole organism	Adult	-	PacBio	2021-08-16
GCA_902806685.2	Maniola hyperantus	Nymphalidae	408.1	408.1	29	-	87	15.2	13	471	2	61	38	50.0x	Chromosome	-	-	-	Female	PacBio	2021-04-15
GCA_905147385.1	Limenitis camilla	Nymphalidae	435.1	435.1	31	1	73	15.2	14	101	12	14	33.5	60.0x	Chromosome	-	Whole organism	Adult	-	PacBio, Arima2	2021-01-28
GCA_905220565.1	Melitaea cinxia	Nymphalidae	499.4	499.4	31	1	31	17.3	13	111	8	20	34	28.0x	Chromosome	-	Whole organism	Adult	Male	-	2021-02-16
GCA_018135715.1	Danaus plexippus	Nymphalidae	245.2	245.2	30	-	66	8.2	13	108	3.9	21	32	448.0x	Chromosome	-	Whole organism	Pupa	Female	PacBio Sequel, Illumina HiSeq 4000	2021-04-26
GCA_963555665.1	Dircenna loreta	Nymphalidae	289.2	289.2	16	1	23	18.6	7	54	10.7	9	31.5	85.0x	Chromosome	-	Whole organism	Adult	Female	PacBio, Arima2	2023-10-05
GCA_959347395.1	Mechanitis mazaeus	Nymphalidae	290.7	290.7	15	1	16	20.7	7	39	16	8	30.5	91.0x	Chromosome	-	Whole organism	Adult	-	PacBio, Arima2	2023-07-20
GCA_959347415.1	Mechanitis messenoides	Nymphalidae	294.9	294.9	16	1	27	19.2	7	69	9.2	11	30.5	106.0x	Chromosome	-	Whole organism	Adult	Female	PacBio, Arima2	2023-07-20
GCA_959347355.1	Napeogenes inachia	Nymphalidae	340.2	340.2	14	1	18	24.4	7	39	15.5	8	32	78.0x	Chromosome	-	Whole organism	Adult	Male	PacBio, Arima2	2023-07-20
GCA_917862395.2	Heliconius sara	Nymphalidae	348.9	348.8	21	-	384	17.8	9	521	8.2	13	33	50.0x	Chromosome	-	Whole organism	Pupa	-	PacBio, Illumina, Dovetail	2023-04-06
GCA_964258735.1	Araschnia levana	Nymphalidae	362.5	362.5	32	1	111	12.6	14	196	5.1	22	33.5	51.0x	Chromosome	-	Whole organism	Adult	Female	PacBio, Arima2	2024-09-01
GCA_037043105.1	Vanessa tameamea	Nymphalidae	363.4	363.4	32	-	54	12.8	13	59	12.8	13	32.5	42.0x	Chromosome	UH-Manoa-2023	Whole organism	Adult	-	PacBio Sequel	2024-03-07
GCA_963151315.1	Nymphalis c-album	Nymphalidae	363.6	363.6	31	1	36	12.8	13	43	12.6	13	33.5	40.0x	Chromosome	-	Whole organism	Adult	-	PacBio, Arima2	2023-08-19
GCA_964264805.1	Boloria dia	Nymphalidae	366.1	366.1	32	1	121	12	14	197	5.9	22	33.5	63.0x	Chromosome	-	Whole organism	Adult	Female	PacBio, Arima2	2024-09-21
GCA_905147765.2	Vanessa atalanta	Nymphalidae	370.4	370.4	32	1	141	12.8	14	159	12.2	14	33	34.0x	Chromosome	-	Whole organism	Adult	Female	PacBio, Arima2	2021-09-28
GCA_964147245.1	Heliconius sapho	Nymphalidae	382.3	382.3	56	1	71	6.7	22	117	5.5	28	34	78.0x	Chromosome	-	Whole organism	Adult	Male	PacBio, Arima2	2024-06-06
GCA_905147045.1	Nymphalis io	Nymphalidae	384.2	384.2	31	1	41	13.3	14	51	12.9	14	33.5	64.0x	Chromosome	-	Whole organism	Adult	Male	PacBio	2021-01-28
GCA_038048805.1	Hipparchia sbordonii	Nymphalidae	388.6	388.6	28	-	36	14.5	13	47	14	13	37	107.0x	Chromosome	Ind_10	Whole organism	-	Male	PacBio, Illumina NovaSeq	2024-04-17
GCA_964258955.1	Nymphalis antiopa	Nymphalidae	392.6	392.6	31	1	70	13.9	13.9	120	7	20	34	50.0x	Chromosome	-	Whole organism	Adult	Female	PacBio, Arima2	2024-09-05
GCA_905147175.2	Nymphalis urticae	Nymphalidae	392.8	392.8	32	1	34	13.2	14	43	12.9	14	33.5	58.0x	Chromosome	-	Whole organism	Adult	Female	PacBio	2022-02-02
GCA_905220585.2	Nymphalis polychloros	Nymphalidae	398.1	398.1	32	1	37	13.9	13	44	13.9	13	34.5	36.0x	Chromosome	-	Whole organism	Adult	-	PacBio, Arima2	2022-02-02
GCA_905231865.2	Boloria selene	Nymphalidae	399.9	399.9	31	1	31	13.6	13	41	13.4	13	33	60.0x	Chromosome	SAN0000782	Whole organism	Adult	-	PacBio	2021-03-24
GCA_951802675.2	Boloria euphrosyne	Nymphalidae	400.4	400.4	31	1	55	13.6	14	80	9.2	17	33	65.0x	Chromosome	-	Whole organism	Adult	Male	PacBio, Arima2	2023-07-14
GCA_905333055.1	Maniola jurtina	Nymphalidae	402	402	30	1	31	15.1	13	52	13.3	14	37	76.0x	Chromosome	-	Whole organism	Adult	Female	PacBio	2021-03-19
GCA_933228805.2	Hipparchia semele	Nymphalidae	403.4	403.4	30	1	47	14.6	13	60	14.5	13	37	58.0x	Chromosome	-	Whole organism	Adult	Female	PacBio, Arima2	2022-10-25
GCA_951806755.1	Brenthis hecate	Nymphalidae	408.8	408.8	34	-	45	12.8	10	134	5.9	21	32	61.0x	Chromosome	-	Whole organism	-	Male	PacBio, Arima2	2023-06-15
GCA_964264285.1	Hipparchia genava	Nymphalidae	411.4	411.4	33	1	58	14.5	13	172	7.9	18	37	29.0x	Chromosome	-	Whole organism	Adult	Male	PacBio, Arima2	2024-09-15
GCA_921882275.1	Brenthis ino	Nymphalidae	411.9	411.8	14	-	36	29.5	7	131	9.6	14	32.5	69.0x	Chromosome	-	-	-	Male	-	2021-12-19
GCA_947093115.1	Brenthis daphne	Nymphalidae	419.1	419.1	13	1	49	30.6	6	114	13.4	13	32.5	49.0x	Chromosome	-	-	-	Female	Pacbio_SMRT	2022-10-31
GCA_964186415.1	Melanargia ines	Nymphalidae	421.7	421.6	14	-	34	31.4	6	195	4.3	30	37	51.0x	Chromosome	-	-	-	Female	Pacbio_SMRT	2024-06-06
GCA_912999785.1	Hydriomena furcata	Nymphalidae	423.3	423.3	28	1	34	16.1	12	54	13.9	13	36	42.0x	Chromosome	-	Whole organism	Adult	-	PacBio,Arima2	2021-08-18
GCA_023373885.1	Hestina assimilis	Nymphalidae	423.9	423.9	30	1	32	15.8	12	56	14.3	14	35.5	150.0x	Chromosome	HMJD_F	Entire body	-	-	Oxford Nanopore PromethION	2022-05-16
GCA_905220365.2	Vanessa cardui	Nymphalidae	424.8	424.8	32	1	36	14.6	14	127	7	23	33.5	25.0x	Chromosome	SAN0000801	Whole organism	Adult	Female	PacBio	2022-02-02
GCA_019049475.1	Eueides isabella	Nymphalidae	440.1	440.1	31	-	145	14.7	14	595	2.1	58	33.5	60.0x	Chromosome	Eisa01	Whole organism	Pupa	-	PacBio	2021-06-29
GCA_019049465.1	Dryas iulia moderata	Nymphalidae	440.3	440.2	32	-	762	15.2	14	939	4.1	38	33.5	44.0x	Chromosome	JL-2021	Whole organism	Pupa	Female	PacBio Sequel	2021-06-29
GCA_964260655.1	Erebia mnestra	Nymphalidae	448.9	448.8	12	1	41	38.5	5	140	7.8	19	37	40.0x	Chromosome	-	Whole organism	Adult	Female	PacBio, Arima2	2024-09-05
GCA_964258875.1	Colotois pennaria	Nymphalidae	449.4	449.4	28	1	42	16.5	12	61	15.5	13	37	85.0x	Chromosome	-	Whole organism	Adult	-	PacBio, Arima2	2024-09-01
GCA_033884665.1	Argynnis bischoffii washingtonia	Nymphalidae	452.6	452.6	30	-	125	15.7	12	125	15.7	12	32	45.0x	Chromosome	SMW01	Whole organism	Pupa	Male	PacBio HiFi	2023-11-22
GCA_947172395.1	Bicyclus anynana	Nymphalidae	457.2	457	28	1	82	17.4	13	769	1.2	117	36.5	20.0x	Chromosome	SAN0001389	Whole organism	Adult	Female	PacBio, Arima2	2022-10-28
GCA_963855885.1	Coenonympha glycerion	Nymphalidae	457.7	457.7	30	1	63	16.5	13	114	11.6	15	37.5	100.0x	Chromosome	-	Whole organism	Adult	Female	ONT, Illumina, omniC	2023-12-15
GCA_964188065.1	Erebia albergana	Nymphalidae	466.9	466.9	18	1	36	27.8	7	109	9	19	37	40.0x	Chromosome	-	Whole organism	Adult	Female	PacBio, Arima2	2024-06-21
GCA_923060345.2	Erebia aethiops	Nymphalidae	473.5	473.4	20	1	53	25.9	8	79	21.4	9	37	35.0x	Chromosome	-	Whole organism	Adult	Female	PacBio, Arima2	2022-06-10
GCA_964261625.1	Erebia melampus	Nymphalidae	479.2	479.2	21	1	39	21.4	8	174	5.6	30	37	29.0x	Chromosome	-	Whole organism	Adult	Female	PacBio, Arima2	2024-09-10
GCA_964264045.1	Lasiommata maera	Nymphalidae	480.9	480.9	29	1	46	17.3	12	207	4.9	31	36	26.0x	Chromosome	-	Whole organism	Adult	Female	PacBio, Arima2	2024-09-15
GCA_928268935.1	Lasiommata megera	Nymphalidae	488.4	488.4	30	1	43	17.8	13	59	17.8	13	37	45.0x	Chromosome	-	Whole organism	Adult	Female	PacBio, Arima2	2022-02-01
GCA_964261845.1	Lasiommata petropolitana	Nymphalidae	492.8	492.8	30	1	59	17.6	13	252	4.3	34	37	30.0x	Chromosome	-	Whole organism	Adult	Female	PacBio, Arima2	2024-09-12
GCA_964035005.1	Erebia palarica	Nymphalidae	493.2	493.2	14	1	17	38.4	6	38	34.2	6	37	50.0x	Chromosome	-	Whole organism	Adult	Female	ONT, Illumina, omniC	2024-04-28
GCA_918358695.1	Melinaea menophilus n. ssp. AW-2005	Nymphalidae	496	496	22	1	27	23.2	8	69	17.4	12	31.5	50.0x	Chromosome	-	Whole organism	Pupa	Female	PacBio, Arima2	2021-11-18
GCA_036785405.1	Coenonympha arcania	Nymphalidae	497.3	497.3	30	1	38	17.9	13	51	16.5	14	38.5	44.0x	Chromosome	BST1	Thorax and abdomen	Adult	Female	PacBio, Arima2	2024-02-23
GCA_034621355.1	Mycalesis mineus	Nymphalidae	497.4	497.1	28	-	342	17.9	13	638	2.3	59	36	90.0x	Chromosome	MmF01	-	Adult	Female	Oxford Nanopore PromethION, Illumina NovaSeq	2023-12-27
GCA_964258855.1	Coenonympha gardetta	Nymphalidae	500.3	500.3	29	1	74	18.1	13	252	4.5	37	38.5	41.0x	Chromosome	-	Whole organism	Adult	Female	PacBio, Arima2	2024-09-01
GCA_918358865.1	Melinaea marsaeus rileyi	Nymphalidae	503.5	503.5	15	1	22	40.3	6	47	34.6	7	31.5	51.0x	Chromosome	-	Whole organism	Pupa	Female	PacBio, Arima2	2021-11-18
GCA_917051295.2	Erebia ligea	Nymphalidae	506.4	506.4	29	1	40	19.1	13	78	15	15	37.5	34.0x	Chromosome	-	Whole organism	Adult	-	PacBio, Arima2	2021-10-12
GCA_905163445.1	Pararge aegeria	Nymphalidae	516.6	516.6	29	1	70	19.4	13	81	19.4	13	36	42.0x	Chromosome	-	Whole organism	Adult	Female	PacBio	2021-01-28
GCA_964166005.1	Erebia triaria	Nymphalidae	521.3	521.2	17	1	57	34	7	374	5.9	26	37	42.0x	Chromosome	-	Whole organism	Adult	Female	PacBio, Arima2	2024-06-06
GCA_959347405.1	Napeogenes sylphis	Nymphalidae	521.3	521.3	14	1	17	38.9	6	59	19.3	10	32.5	54.0x	Chromosome	-	Whole organism	Adult	Female	PacBio, Arima2	2023-07-20
GCA_963932025.1	Erebia epiphron	Nymphalidae	523.4	523.4	16	1	41	35.2	6	94	16.3	12	37.5	37.0x	Chromosome	-	Whole organism	Adult	Female	PacBio	2024-02-07
GCA_964260725.1	Erebia eriphyle	Nymphalidae	524	523.9	30	1	124	18.3	13	276	4.9	31	37.5	33.0x	Chromosome	-	Whole organism	Adult	Female	PacBio, Arima2	2024-09-07
GCA_964187935.1	Erebia medusa	Nymphalidae	542.9	542.7	12	1	55	45	5	573	4.2	38	37	27.0x	Chromosome	-	Whole organism	Adult	Female	PacBio, Arima2	2024-06-21
GCA_964264545.1	Erebia christi	Nymphalidae	546.2	546.2	20	1	42	24.5	8	157	8.5	20	37.5	38.0x	Chromosome	-	Whole organism	Adult	Male	PacBio, Arima2	2024-09-18
GCA_964264535.1	Melitaea diamina	Nymphalidae	578.1	578.1	31	1	60	19.7	13	138	10.5	19	34.5	36.0x	Chromosome	-	Whole organism	Adult	Female	PacBio, Arima2	2024-09-18
GCA_964261285.1	Mellicta parthenoides	Nymphalidae	592.1	592.1	31	1	69	20.4	14	185	6.7	26	34.5	26.0x	Chromosome	-	Whole organism	Adult	Female	PacBio, Arima2	2024-09-07
GCA_964260675.1	Erebia montana	Nymphalidae	597.2	597.2	24	1	92	21.6	10	223	8.9	23	37	30.0x	Chromosome	-	Whole organism	Adult	Female	PacBio, Arima2	2024-09-05
GCA_920104075.1	Melanargia galathea	Nymphalidae	606.4	606.4	25	1	53	25.5	11	147	9.2	22	38	29.0x	Chromosome	-	Whole organism	Adult	-	PacBio, Arima2	2021-11-25
GCA_905220545.2	Mellicta athalia	Nymphalidae	609.5	609.5	32	1	45	20.3	14	128	9.8	22	34.5	30.0x	Chromosome	-	Whole organism	Adult	-	PacBio, Arima2	2022-02-02
GCA_964261405.1	Mellicta varia	Nymphalidae	610.5	610.5	32	1	60	19.7	14	299	8.3	26	34.5	37.0x	Chromosome	-	Whole organism	Adult	Female	PacBio, Arima2	2024-09-07
GCA_963564715.1	Catocala sponsa	Nymphalidae	803.7	803.7	32	1	57	27.1	14	121	13.9	22	36.5	76.0x	Chromosome	-	Whole organism	Adult	-	PacBio, Arima2	2023-10-24
GCA_949699065.1	Metalampra italica	Oecophoridae	319.4	319.4	31	1	31	11.4	13	57	9.3	14	39	97.0x	Chromosome	NHMUK014425680	Whole organism	Adult	-	PacBio, Arima2	2023-03-17
GCA_963506565.1	Tachystola acroxantha	Oecophoridae	388.1	388.1	31	1	38	13.9	13	92	7.9	17	38.5	48.0x	Chromosome	-	Whole organism	Adult	-	PacBio, Arima2	2023-09-20
GCA_947369225.1	Hofmannophila pseudospretella	Oecophoridae	406.2	406.1	28	1	29	15	12	79	8.6	18	38.5	58.0x	Chromosome	-	Whole organism	Adult	-	PacBio, Illumina, Arima2	2022-12-04
GCA_947086405.1	Esperia sulphurella	Oecophoridae	453.2	453.2	30	1	34	16.4	13	105	8.2	21	38	62.0x	Chromosome	-	Whole organism	Adult	Male	PacBio, Arima2	2022-10-20
GCA_040363705.1	Papilio bianor	Papilionidae	501.8	501.7	30	-	108	13.6	17	447	11.4	19	37	43.5x	Chromosome	NWPU-PB	Whole organism	Adult	Female	PacBio RSII	2024-06-27
GCA_912999745.1	Papilio machaon	Papilionidae	252.1	252.1	31	1	33	8.8	13	37	8.6	13	34.5	99.0x	Chromosome	-	Whole organism	Adult	Female	PacBio	2021-08-18
GCA_033220335.2	Troides aeacus	Papilionidae	350.7	350.7	30	-	36	12.2	13	40	11.7	14	37.5	78.0x	Chromosome	JHTA2023	Whole body	Adult	-	PacBio Sequel	2023-12-07
GCA_029849275.1	Papilio elwesi	Papilionidae	358.5	358.5	31	-	147	12.3	13	207	6.8	19	37	89.0x	Chromosome	ZXP_2021b	Whole organism	Pupa	Female	PacBio Sequel	2023-04-21
GCA_933534255.1	Iphiclides podalirius	Papilionidae	430.7	430.6	30	-	260	15.1	13	446	5.2	26	36.5	56.0x	Chromosome	-	-	-	Male	PacBio, Arima2	2022-05-03
GCA_905220415.1	Colias croceus	Pieridae	324.9	324.9	32	1	32	11.2	13	41	10.7	14	33.5	68.0x	Chromosome	-	Whole organism	Adult	Female	-	2021-02-16
GCA_905404175.1	Anthocharis cardamines	Pieridae	359.6	359.6	31	1	54	12.5	13	114	6.3	19	34.5	69.0x	Chromosome	-	Whole organism	Adult	Female	PacBio	2021-04-15
GCA_951799465.1	Leptophobia aripa	Pieridae	195.6	195.6	26	1	31	7.9	12	51	6.8	13	33.5	104.0x	Chromosome	-	Whole organism	Adult	-	PacBio, Arima2	2023-05-27
GCA_912999735.1	Aporia crataegi	Pieridae	229.7	229.7	26	1	26	9.6	11	28	9.6	11	32.5	101.0x	Chromosome	SAN0000932	Whole organism	Adult	Male	PacBio	2021-08-18
GCA_905147795.1	Pieris rapae	Pieridae	256.4	256.4	26	1	39	10.7	12	43	10.7	12	33	56.0x	Chromosome	-	Whole organism	Adult	Female	PacBio	2021-01-28
GCA_012273895.2	Zerene cesonia	Pieridae	266.4	257.3	29	1	275	9.2	13	11017	0.0424805	1786	33.5	195.0x	Chromosome	-	Whole organism	Pupa	-	Illumina HiSeq	2020-10-02
GCA_905147105.1	Pieris brassicae	Pieridae	292.3	292.3	16	1	401	21.5	7	430	21.3	7	34	92.0x	Chromosome	SAN0000817	Whole organism	Adult	Female	PacBio	2021-01-28
GCA_028984075.1	Pieris mannii	Pieridae	294.3	294.3	25	1	107	12.2	12	107	12.2	12	33.5	40.0x	Chromosome	M2021	Whole thorax	Adult	Male	PacBio Sequel	2023-03-06
GCA_905475465.2	Pieris napi	Pieridae	319.2	319.2	26	1	42	13.1	12	83	8.3	14	34	60.0x	Chromosome	-	Whole organism	Adult	Female	PacBio	2022-02-02
GCA_964258725.1	Colias hyale	Pieridae	330.5	330.4	31	1	58	11.5	13	89	8	17	33.5	51.0x	Chromosome	-	Whole organism	Adult	Female	PacBio, Arima2	2024-09-01
GCA_964258765.1	Colias palaeno	Pieridae	350.6	350.6	31	1	57	12.1	13	119	6.4	20	34	44.0x	Chromosome	-	Whole organism	Adult	Female	PacBio, Arima2	2024-09-01
GCA_905404315.1	Leptidea sinapis	Pieridae	685.6	685.6	48	1	49	14.4	19	60	14	19	35.5	36.0x	Chromosome	-	Whole organism	Adult	Male	PacBio, Arima2	2021-04-15
GCA_932276165.1	Plutella xylostella	Plutellidae	323.3	323.3	31	1	33	11.3	13	39	11	14	38.5	77.0x	Chromosome	-	Whole organism	Adult	-	PacBio	2022-03-10
GCA_949709985.1	Luffia ferchaultella	Psychidae	645.3	645.1	31	1	126	22.6	13	798	1.5	133	35	30.0x	Chromosome	-	Whole organism	Larva	-	PacBio, Arima2	2023-04-05
GCA_923062675.1	Marasmarcha lunaedactyla	Pterophoridae	771.1	771.1	31	1	43	27.1	13	55	25.5	13	37	37.0x	Chromosome	-	Whole organism	Adult	-	PacBio, Arima2	2021-12-19
GCA_916618145.1	Emmelina monodactyla	Pterophoridae	312.4	312.4	30	1	34	10.4	13	60	10.3	13	36	38.0x	Chromosome	-	Whole organism	Adult	-	PacBio	2021-10-01
GCA_944452665.1	Stenoptilia bipunctidactyla	Pterophoridae	822.9	822.8	30	1	313	27	14	675	3.7	67	35.5	24.0x	Chromosome	-	Whole organism	Adult	-	PacBio, Arima2	2022-07-01
GCA_947044815.1	Apomyelois bistriatella	Pyralidae	389.6	389.6	32	1	32	13.7	13	40	13.4	13	36	70.0x	Chromosome	-	Whole organism	Adult	-	PacBio, Arima2	2022-10-07
GCA_943193695.1	Acrobasis suavella	Pyralidae	647.3	647.3	30	1	31	23.6	12	54	22	13	36.5	26.0x	Chromosome	-	Whole organism	Adult	-	PacBio, Arima2	2022-06-10
GCA_027563975.2	Plodia interpunctella	Pyralidae	291.3	291.3	31	0	45	10.3	13	71	7.8	14	35.5	77.0x	Chromosome	USDA-ARS_2022_Savannah	Whole organism	Larva	Male	PacBio Sequel	2024-02-12
GCA_032362555.1	Amyelois transitella	Pyralidae	327.4	327.4	32	0	32	11.4	13	32	11.4	13	37.5	82.0x	Complete Genome	CPQ	Whole organism	Adult	Female	PacBio Sequel	2023-10-04
GCA_040436485.1	Corcyra cephalonica	Pyralidae	453.4	453.4	29	-	98	16.7	13	154	12.6	15	34.5	90.0x	Chromosome	NJ	Whole organism	-	-	PacBio Sequel	2024-07-02
GCA_905163395.2	Endotricha flammealis	Pyralidae	473.9	473.9	32	1	40	16.2	14	289	3	48	37	19.0x	Chromosome	-	Whole organism	Adult	-	PacBio	2022-02-13
GCA_018467065.1	Ephestia elutella	Pyralidae	576.9	576.7	31	-	804	19	15	3121	0.423242	390	38	129.0x	Chromosome	GZZY	Whole organism	Pupa	Male	Oxford Nanopore PromethION	2021-05-25
GCA_963555685.1	Acrobasis consociella	Pyralidae	598.4	598.4	31	1	46	20.4	13	56	19.8	14	37	45.0x	Chromosome	-	Whole organism	Adult	-	PacBio, Arima2	2023-10-05
GCA_963082605.1	Rhodophaea formosa	Pyralidae	616.3	616.3	31	1	36	22.3	13	94	12.4	18	37	40.0x	Chromosome	-	Whole organism	Adult	-	PacBio, Arima2	2023-08-09
GCA_963576875.1	Acrobasis repandana	Pyralidae	620.4	620.4	32	1	54	22.2	13	77	20.9	14	37	36.0x	Chromosome	-	Whole organism	Adult	-	PacBio, Arima2	2023-11-04
GCA_947532085.1	Elegia similella	Pyralidae	780.4	780.4	30	1	33	28.7	12	49	23.1	14	37.5	32.0x	Chromosome	-	Whole organism	Adult	-	PacBio, Arima2	2022-12-07
GCA_937001555.2	Hypsopygia costalis	Pyralidae	817.7	817.7	31	1	47	28.9	13	74	26.8	13	37.5	50.0x	Chromosome	-	Whole organism	Adult	-	PacBio, Illumina, Arima2	2022-09-22
GCA_947507595.1	Pyralis farinalis	Pyralidae	985.7	985.7	27	1	65	39.3	12	323	7.1	46	38.5	23.0x	Chromosome	-	Whole organism	Adult	-	PacBio, Arima2	2022-12-06
GCA_014132275.2	Samia ricini	Saturniidae	452.5	447.9	14	-	14	33.1	7	1489	23.2	8	34	100.0x	Chromosome	White	-	-	Male	PacBio RS-II, illumina HiSeq1500, Bionano Saphyr	2023-09-02
GCA_947532125.1	Saturnia pavonia	Saturniidae	489.9	489.9	30	1	31	17.7	13	71	13.2	16	35	50.0x	Chromosome	-	Whole organism	Adult	Male	PacBio, Arima2	2022-12-07
GCA_033032175.1	Saturnia japonica	Saturniidae	581.8	581.8	31	-	652	20.2	13	959	13.4	15	35	100.0x	Chromosome	-	-	-	-	Illumina NovaSeq	2023-10-27
GCA_036509395.1	Antheraea yamamai	Saturniidae	584.1	542.7	31	-	31	20.5	13	8277	0.435547	270	34.5	176.0x	Chromosome	NBRP	Whole pupa	Pupa	Male	Nanopore MinION, Bionano Saphyr, Illumina NovaSeq 6000	2023-09-02
GCA_918317495.1	Synanthedon vespiformis	Sesiidae	287.4	287.4	31	1	31	10.4	13	39	10.3	13	34.5	94.0x	Chromosome	-	Whole organism	Adult	-	PacBio	2021-10-28
GCA_947623395.1	Synanthedon tipuliformis	Sesiidae	295.8	295.8	31	1	34	10.9	13	60	9.8	14	34.5	66.0x	Chromosome	-	Whole organism	Adult	Male	PacBio, Illumina, Arima2	2022-12-19
GCA_944738685.1	Synanthedon myopaeformis	Sesiidae	295.7	295.7	31	1	32	10.8	13	36	10.4	13	34	77.0x	Chromosome	-	Whole organism	Adult	Male	PacBio, Arima2	2022-07-13
GCA_945859745.1	Synanthedon formicaeformis	Sesiidae	321.2	321.2	31	1	31	11.7	13	35	11.5	13	34.5	71.0x	Chromosome	-	Whole organism	Adult	-	PacBio, Arima2	2022-07-22
GCA_936446665.2	Synanthedon andrenaeformis	Sesiidae	348.4	348.4	31	1	34	12.4	13	51	10.6	14	35	106.0x	Chromosome	-	Whole organism	Adult	Male	PacBio, Illumina, Arima2	2022-09-22
GCA_943735995.1	Sesia bembeciformis	Sesiidae	477.1	477.1	31	1	44	17.4	13	51	17.1	13	36.5	27.0x	Chromosome	-	Whole organism	Adult	Male	PacBio, Arima2	2022-06-24
GCA_910589475.2	Bembecia ichneumoniformis	Sesiidae	511.4	511.4	31	1	38	18.8	13	73	15.6	14	36	30.0x	Chromosome	-	Whole organism	Adult	Male	PacBio, Illumina, Arima	2022-10-14
GCA_914767545.1	Sesia apiformis	Sesiidae	546.8	546.8	31	1	35	20	13	54	20	13	36.5	26.0x	Chromosome	-	Whole organism	Adult	Male	PacBio, Arima2	2021-09-16
GCA_949752805.1	Deilephila elpenor	Sphingidae	414.1	414	30	1	31	14.6	13	82	10	16	36.5	54.0x	Chromosome	-	Whole organism	Adult	-	PacBio, Arima2	2023-04-03
GCA_949126905.1	Amorpha juglandis	Sphingidae	463	463	29	1	34	17	13	59	15.1	13	38	62.0x	Chromosome	-	Whole organism	Adult	Male	PacBio, Arima2	2023-03-10
GCA_905332985.1	Mimas tiliae	Sphingidae	478	478	29	1	29	17.9	12	40	17.8	13	38	37.0x	Chromosome	-	Whole organism	Adult	-	PacBio, Arima2	2021-03-11
GCA_023078785.2	Hyles euphorbiae	Sphingidae	504.3	504.2	29	1	55	18.2	12	321	2.8	54	36	16.0x	Chromosome	DD_SB_20211214	Head	Adult	Male	PacBio Sequel, Illumina NovaSeq	2022-04-21
GCA_949316025.1	Lapara coniferarum	Sphingidae	541.3	541.3	16	1	21	37.9	7	61	18.5	10	38	50.0x	Chromosome	-	Whole organism	Adult	Male	PacBio, Arima2	2023-03-10
GCA_905220455.2	Deilephila porcellus	Sphingidae	402.1	402.1	29	1	30	15.1	12	35	14.9	13	36.5	40.0x	Chromosome	-	Whole organism	Adult	-	PacBio, Arima2	2022-02-02
GCA_033459515.1	Theretra japonica	Sphingidae	409.6	409.6	29	-	95	14.6	13	101	14.3	13	37	100.0x	Chromosome	JX	Whole body	-	-	PacBio Sequel	2023-11-13
GCA_907164795.1	Hemaris fuciformis	Sphingidae	448.8	448.8	30	1	42	16.6	12	89	10.7	14	37	88.0x	Chromosome	-	-	-	-	PacBio	2021-05-17
GCA_014839805.1	Manduca sexta	Sphingidae	470	468.9	28	0	4056	14.2	14	6226	0.414941	297	35.5	38.0x	Chromosome	Smith_Timp_Sample1	Body, legs, wings, head	Adult	-	Oxford Nanopore MinION, Illumina NovaSeq	2020-10-02
GCA_036417725.1	Clanis bilineata	Sphingidae	477.5	477.5	29	-	56	17.4	13	66	17.4	13	38.5	70.0x	Chromosome	LYG2020	Whole organism	Larva	Female	PacBio Sequel	2024-02-06
GCA_947568825.1	Sphinx pinastri	Sphingidae	509.2	509.2	28	1	43	18.7	12	51	17.7	13	37.5	46.0x	Chromosome	-	Whole organism	Adult	-	PacBio, Arima2	2022-12-16
GCA_905220505.1	Laothoe populi	Sphingidae	576.4	576.4	29	1	32	21.1	13	134	7	27	38	28.0x	Chromosome	-	Whole organism	Adult	-	PacBio, Arima2	2021-02-16
GCA_009982885.2	Hyles vespertilio	Sphingidae	651.4	651.4	29	-	391	22.1	13	537	7.3	34	36.5	45.0x	Chromosome	LG2117	Abdomen	-	Male	PacBio Sequel I CLR, Dovetail OMNIC	2022-06-07
GCA_948150575.1	Tinea pellionella	Tineidae	245.3	245.3	30	1	37	8.9	13	101	4.6	20	35.5	66.0x	Chromosome	-	Whole organism	Adult	-	PacBio, Arima2	2023-01-18
GCA_905220615.1	Tinea trinotella	Tineidae	371.7	371.7	30	1	31	13.7	13	34	13.7	13	35.5	33.0x	Chromosome	-	Whole organism	Adult	-	PacBio, Arima2	2021-02-16
GCA_963924495.1	Nemapogon koenigi	Tineidae	382.9	382.9	31	1	52	13	13	236	3.4	36	35.5	63.0x	Chromosome	-	Whole organism	-	-	PacBio, Arima2	2024-01-29
GCA_910589645.1	Tinea semifulvella	Tineidae	596.6	596.6	45	1	45	12.7	18	71	12	20	36	45.0x	Chromosome	-	Whole organism	Adult	-	PacBio	2021-07-06
GCA_947458855.1	Monopis laevigella	Tineidae	632.6	632.6	25	1	35	26.5	10	108	12.8	19	34	40.0x	Chromosome	-	Whole organism	Adult	-	PacBio, Arima2	2022-12-06
GCA_038024825.1	Polylopha cassiicola	Tortricidae	302	302	22	1	22	13.2	9	22	13.2	9	35	196.0x	Complete Genome	Lib01	Whole body	Larva	Male	Oxford Nanopore	2024-03-26
GCA_947859335.1	Tortricodes alternella	Tortricidae	441.2	441.2	22	1	25	18.8	8	86	10	17	38	58.0x	Chromosome	-	Whole organism	Adult	-	PacBio, Arima2	2023-01-09
GCA_932294315.1	Epinotia nisella	Tortricidae	585	585	28	1	37	21.3	11	45	21.2	11	39	39.0x	Chromosome	-	Whole organism	Adult	-	PacBio, Arima2	2022-03-11
GCA_023078275.1	Leguminivora glycinivorella	Tortricidae	657.4	657.4	28	-	40	25.3	11	240	4.2	49	38	85.5x	Chromosome	SPB_JAAS2020	Whole organism	Larva	-	Oxford Nanopore GridION	2022-04-22
GCA_946894065.1	Acleris literana	Tortricidae	674.9	674.9	30	1	38	22	11	55	20.4	12	37.5	29.0x	Chromosome	-	Whole organism	Adult	-	PacBio, Arima2	2022-09-22
GCA_947086415.1	Pammene aurita	Tortricidae	1024	1024	28	1	51	37.5	12	245	9.2	35	37.5	24.0x	Chromosome	-	Whole organism	Adult	-	PacBio, Arima2	2022-10-20
GCA_932294345.1	Pandemis cinnamomeana	Tortricidae	426.1	426.1	30	1	42	15.2	12	76	11.7	15	39	34.0x	Chromosome	-	Whole organism	Adult	-	PacBio, Arima2	2022-03-11
GCA_949127965.1	Pandemis corylana	Tortricidae	441.6	441.6	30	1	39	15.7	12	74	12.1	15	39	47.0x	Chromosome	-	Whole organism	Adult	-	PacBio, Arima2	2023-03-10
GCA_963241965.1	Tortrix viridana	Tortricidae	456.6	456.6	31	1	42	14.8	12	87	10.1	16	37.5	60.0x	Chromosome	-	Whole organism	Adult	-	PacBio, Arima2	2023-08-20
GCA_963691665.1	Clepsis dumicolana	Tortricidae	459.7	459.5	30	1	364	15.8	12	1384	0.668555	198	39	43.0x	Chromosome	-	-	-	-	PacBio, Arima2	2023-12-11
GCA_963854515.1	Pandemis heparana	Tortricidae	460	459.9	30	1	38	16	13	212	3.5	40	38.5	78.0x	Chromosome	-	Whole organism	Adult	-	PacBio, Arima2	2023-12-15
GCA_964235035.1	Aleimma loeflingiana	Tortricidae	462.6	462.5	30	1	49	15.3	11	85	11.5	17	38	169.0x	Chromosome	-	Whole organism	Adult	-	PacBio, Arima2	2024-08-31
GCA_963691745.1	Ditula angustiorana	Tortricidae	468.4	468.3	31	1	48	16.2	12	131	6.6	24	38.5	38.0x	Chromosome	-	Whole organism	Adult	-	PacBio, Arima2	2023-12-09
GCA_964237545.1	Aphelia paleana	Tortricidae	485	485	30	1	45	17.8	12	165	5	30	38	41.0x	Chromosome	-	Whole organism	Adult	-	PacBio, Arima2	2024-08-31
GCA_948474715.1	Cydia amplana	Tortricidae	504.3	504.3	28	1	39	19	11	109	8.7	20	38	62.0x	Chromosome	-	Whole organism	Adult	-	PacBio, Arima2	2023-02-03
GCA_947568885.1	Cydia strobilella	Tortricidae	542.6	542.6	28	1	29	19.5	10	93	10.6	19	38	36.0x	Chromosome	-	Whole organism	Adult	-	PacBio, Arima2	2022-12-16
GCA_964214005.1	Ancylis achatana	Tortricidae	547.3	547.3	28	1	111	20.3	11	178	9.2	20	38.5	100.0x	Chromosome	-	Whole organism	Adult	-	PacBio, Arima2	2024-08-22
GCA_964237515.1	Archips podanus	Tortricidae	549	549	30	1	43	19.6	12	86	13.6	17	37.5	27.0x	Chromosome	-	Whole organism	Adult	-	PacBio, Arima2	2024-08-31
GCA_963556715.1	Cydia fagiglandana	Tortricidae	555.1	555	28	1	36	21.3	11	59	19.2	12	38	45.0x	Chromosome	-	Whole organism	Adult	-	PacBio, Arima2	2023-10-23
GCA_948252455.1	Acleris cristana	Tortricidae	562.6	562.5	31	1	44	17.8	11	155	6.5	27	37.5	37.0x	Chromosome	-	Whole organism	Adult	-	PacBio, Arima2	2023-01-18
GCA_911728535.1	Pammene fasciana	Tortricidae	564.4	564.4	28	1	33	20.7	11	71	16	14	37.5	36.0x	Chromosome	-	Whole organism	Adult	-	PacBio, Arima2	2021-08-05
GCA_963966035.1	Acleris laterana	Tortricidae	574.8	574.4	30	1	501	18.2	12	2528	0.497656	309	37	63.0x	Chromosome	-	Whole organism	Adult	-	PacBio, Arima2	2024-02-11
GCA_025370935.1	Choristoneura fumiferana	Tortricidae	575.3	562.1	30	1	334	20.6	12	9379	0.105371	1414	38	1.0x	Chromosome	-	Whole organism	Pupa	-	PacBio, Arima2	2022-09-23
GCA_964188265.1	Agapeta zoegana	Tortricidae	578.4	578.3	13	1	99	47.3	5	374	3.4	53	38	45.0x	Chromosome	-	Whole organism	Adult	-	PacBio, Arima2	2024-06-21
GCA_951800055.1	Cenopis cana	Tortricidae	580.3	580.3	28	1	121	19.9	12	152	16.7	13	39	47.0x	Chromosome	-	Whole organism	Pupa	-	PacBio, Arima2	2023-05-27
GCA_923062465.1	Acleris sparsana	Tortricidae	589.5	589.5	30	1	33	19	11	41	18.9	13	37.5	37.0x	Chromosome	-	Whole organism	Adult	-	PacBio, Arima2	2021-12-19
GCA_964237635.1	Celypha lacunana	Tortricidae	591.8	591.8	27	1	49	21.5	11	134	10.7	18	38.5	119.0x	Chromosome	-	Whole organism	Adult	-	PacBio, Arima2	2024-08-31
GCA_949128165.1	Lathronympha strigana	Tortricidae	621	621	28	1	47	23.7	11	108	10.7	18	38	45.0x	Chromosome	-	Whole organism	Adult	-	PacBio, Arima2	2023-03-10
GCA_947859365.1	Archips crataeganus	Tortricidae	626.9	626.9	31	1	31	21.6	12	157	8.2	25	38.5	36.0x	Chromosome	-	Whole organism	Adult	-	PacBio, Arima2	2023-01-06
GCA_910591565.2	Cydia splendana	Tortricidae	630.6	630.6	28	1	111	22.1	12	261	6.5	29	38	36.0x	Chromosome	-	Whole organism	Adult	-	PacBio, Illumina, Arima	2022-10-14
GCA_033807575.1	Cydia pomonella	Tortricidae	642.2	642.2	28	1	216	23.4	11	450	3.8	53	37.5	277.0x	Chromosome	Lab colony	Whole organism	Adult	-	Illumina NovaSeq, PacBio Sequel	2023-11-21
GCA_963556455.1	Epiblema foenella	Tortricidae	649.8	649.8	28	1	35	24.4	11	100	11.2	20	38	45.0x	Chromosome	-	Whole organism	Adult	-	PacBio, Arima2	2023-10-17
GCA_949316455.1	Acleris holmiana	Tortricidae	650.2	650	31	1	296	21.2	12	1239	1.1	172	37	40.0x	Chromosome	-	Whole organism	Adult	-	PacBio, Arima2	2023-04-08
GCA_947563465.1	Archips xylosteana	Tortricidae	650.6	650.6	31	1	113	22.4	13	135	20.4	14	38.5	41.0x	Chromosome	-	Whole organism	Adult	-	PacBio, Arima2	2022-12-13
GCA_947049275.1	Epinotia bilunana	Tortricidae	659	659	28	1	45	24.7	11	142	8.3	27	39.5	28.0x	Chromosome	-	Whole organism	Adult	-	PacBio, Arima2	2022-10-09
GCA_932273695.1	Apotomis betuletana	Tortricidae	684.2	684.2	28	1	60	24.9	11	134	12.4	18	38	34.0x	Chromosome	-	Whole organism	Adult	-	PacBio, Arima2	2022-03-10
GCA_947034925.1	Eudemis profundana	Tortricidae	691.3	691.3	28	1	43	25.2	11	134	16.6	14	38.5	37.0x	Chromosome	-	Whole organism	Adult	-	PacBio, Arima2	2022-10-07
GCA_927399475.2	Acleris emargana	Tortricidae	691.4	691.4	30	1	33	22.8	12	71	16.7	15	37.5	25.0x	Chromosome	-	Whole organism	Adult	-	PacBio, Illumina, Arima2	2022-10-25
GCA_905147355.2	Apotomis turbidana	Tortricidae	720.5	720.4	28	1	43	27.1	11	109	13.8	18	38	32.0x	Chromosome	-	Whole organism	Adult	-	PacBio, Arima2	2022-02-02
GCA_945867215.1	Epinotia demarniana	Tortricidae	735.8	735.8	28	1	42	26.9	11	108	13.5	18	39.5	30.0x	Chromosome	-	Whole organism	Adult	-	PacBio, Arima2	2022-09-09
GCA_947623375.1	Apotomis capreana	Tortricidae	743.2	743.2	28	1	67	27.9	11	262	5	42	38	31.0x	Chromosome	-	Whole organism	Adult	-	PacBio, Arima2	2022-12-19
GCA_947578815.1	Epinotia ramella	Tortricidae	782	782	28	1	150	27.5	12	222	14	19	39	31.0x	Chromosome	-	Whole organism	Adult	-	PacBio, Illumina, Arima2	2022-12-18
GCA_905163555.1	Notocelia uddmanniana	Tortricidae	794.1	794	28	1	48	29	11	237	6.7	36	38.5	18.0x	Chromosome	-	Whole organism	Adult	-	PacBio	2021-01-28
GCA_963854355.1	Epinotia brunnichana	Tortricidae	943.1	943.1	29	1	112	34.1	11	211	11.9	28	39	25.0x	Chromosome	-	Whole organism	Adult	-	PacBio, Arima2	2023-12-15
GCA_949319315.1	Zelleria hepariella	Yponomeutidae	428.8	428.6	19	1	180	24.2	7	895	1	133	39.5	35.0x	Chromosome	-	Whole organism	Adult	-	PacBio, Arima2	2023-04-08
GCA_947308005.1	Yponomeuta malinellus	Yponomeutidae	568.7	568.7	32	1	108	19.4	14	233	5.6	28	39.5	25.0x	Chromosome	-	Whole organism	Adult	-	PacBio, Arima2	2022-11-29
GCA_963969515.1	Yponomeuta evonymella	Yponomeutidae	572.7	572.7	32	1	56	20	14	196	8.5	22	39.5	79.0x	Chromosome	-	Whole organism	Adult	-	PacBio, Arima2	2024-02-26
GCA_947310995.1	Yponomeuta cagnagella	Yponomeutidae	575.4	575.4	32	1	89	19.8	14	129	14.2	17	39.5	39.0x	Chromosome	-	Whole organism	Larva	-	PacBio, Arima2	2022-11-29
GCA_947310845.1	Yponomeuta plumbellus	Yponomeutidae	636.6	636.6	31	1	50	22.9	13	65	21	14	39	30.0x	Chromosome	-	Whole organism	Adult	-	PacBio, Arima2	2022-11-29
GCA_934045075.1	Yponomeuta sedellus	Yponomeutidae	657.6	657.5	31	1	56	23.9	13	453	2.8	75	39.5	31.0x	Chromosome	-	Whole organism	Adult	-	PacBio, Arima2	2022-03-27
GCA_910592155.1	Ypsolopha scabrella	Ypsolophidae	853.6	853.6	31	1	40	29.9	13	91	26.5	14	37	17.0x	Chromosome	-	Whole organism	Adult	-	PacBio, Arima2	2021-07-07
GCA_934047225.1	Ypsolopha sequella	Ypsolophidae	866.9	866.9	30	1	150	28.9	14	228	20.8	17	36	27.0x	Chromosome	-	Whole organism	Adult	-	PacBio, Arima2	2022-03-27
GCA_964261665.1	Zygaena carniolica	Zygaenidae	353.4	353.4	31	1	38	12.3	13	137	5.7	21	37	47.0x	Chromosome	-	Whole organism	Adult	Female	PacBio, Arima2	2024-09-10
GCA_907165275.2	Zygaena filipendulae	Zygaenidae	365.9	365.9	31	1	55	12.6	13	68	12.6	13	36.5	58.0x	Chromosome	-	Whole organism	Adult	Female	PacBio	2021-11-18
GCA_964261585.1	Zygaena exulans	Zygaenidae	366.4	366.4	31	1	53	12.7	13	144	6.8	19	37	60.0x	Chromosome	-	Whole organism	Adult	Female	PacBio, Arima2	2024-09-10
GCA_041274885.1	Achelura yunnanensis	Zygaenidae	368.1	368.1	32	-	32	12.6	13	44	12.2	14	35	71.0x	Chromosome	-	Whole organism	Larvae	-	PacBio	2024-07-24
GCA_964264925.1	Zygaena loti	Zygaenidae	435.7	435.7	30	1	56	15.8	13	156	6.3	23	37	99.0x	Chromosome	-	Whole organism	Adult	-	PacBio, Arima2	2024-09-21
GCA_018230885.1	Muschampia proteides	Hesperiidae	84	84	-	-	-	-	-	43273	0.00185547	17212	33.5	1.5x	Contig	-	-	-	-	Illumina HiSeq X Ten	2021-05-03
GCA_018231605.1	Papilio ambrax	Papilionidae	211.2	211.2	-	-	-	-	-	93836	0.00361328	16102	34	-	Contig	-	Thorax	-	Female	Illumina HiSeq 2500	2021-05-03
GCA_018231765.1	Danaus erippus	Nymphalidae	238.3	238.3	-	-	-	-	-	151486	0.00410156	14700	31.5	-	Contig	-	Thoracic muscle	-	Male	Illumina HiSeq 2000	2021-05-03
GCA_018247595.1	Losaria neptunus creber	Papilionidae	244.1	244.1	-	-	-	-	-	191529	0.00205078	34878	37	-	Contig	-	Legs	-	-	NextSeq 550	2021-05-03
GCA_018230765.1	Ernsta delagoae	Hesperiidae	253.3	253.3	-	-	-	-	-	142900	0.00322266	22890	35	-	Contig	-	-	-	-	Illumina HiSeq X Ten	2021-05-03
GCA_018231265.1	Noctuana haematospila	Hesperiidae	255.6	255.6	-	-	-	-	-	114525	0.00390625	18409	35.5	-	Contig	-	-	-	-	Illumina HiSeq X Ten	2021-05-03
GCA_001485965.1	Heliconius ismenius	Nymphalidae	259.8	254.5	-	-	160084	0.004	16138	238136	0.00234375	27397	32.5	-	Scaffold	-	-	-	-	-	2015-12-16
GCA_018248535.1	Hovala pardalina	Hesperiidae	263.4	263.4	-	-	-	-	-	224145	0.00214844	36439	37.5	-	Contig	-	-	-	Female	HiSeq X Ten	2021-05-03
GCA_018247935.1	Trogonoptera brookiana	Papilionidae	265.1	265.1	-	-	-	-	-	181009	0.00224609	35683	34.5	-	Contig	-	Legs	-	Male	NextSeq 550	2021-05-03
GCA_018251315.1	Nastra julia	Hesperiidae	267.2	267.2	-	-	-	-	-	215283	0.00224609	33769	35.5	-	Contig	-	-	-	Male	HiSeq X Ten	2021-05-03
GCA_018250795.1	Clito sp. Burns02	Hesperiidae	269.1	269.1	-	-	-	-	-	292525	0.0015625	43237	36.5	-	Contig	-	-	-	-	HiSeq X Ten	2021-05-03
GCA_018236805.1	Plebejus anna	Lycaenidae	269.1	269.1	-	-	-	-	-	206582	0.00195312	36765	36.5	-	Contig	-	Thorax	-	-	Illumina HiSeq 2000	2021-05-03
GCA_018245295.1	Agara epimachia	Hesperiidae	272.2	272.2	-	-	-	-	-	193935	0.00224609	35457	37	-	Contig	-	-	-	Male	Illumina HiSeq X Ten	2021-05-03
GCA_018248735.1	Tagiades litigiosa	Hesperiidae	272.2	272.2	-	-	-	-	-	213802	0.00224609	33238	35	1.2x	Contig	-	-	-	Male	HiSeq X Ten	2021-05-03
GCA_018230145.1	Lepidochrysops patricia	Lycaenidae	276.8	276.8	-	-	-	-	-	294070	0.00166016	41081	36	-	Contig	-	Thorax	-	-	Illumina HiSeq 2000	2021-05-03
GCA_018231125.1	Spialia spio	Hesperiidae	277.4	277.4	-	-	-	-	-	243211	0.00214844	36497	35	-	Contig	-	-	-	-	Illumina HiSeq X Ten	2021-05-03
GCA_018236485.1	Plebejus idas	Lycaenidae	280.9	280.9	-	-	-	-	-	260843	0.00166016	46737	36.5	-	Contig	-	Thorax	-	-	Illumina HiSeq 2000	2021-05-03
GCA_001485985.1	Heliconius ethilla aerotome	Nymphalidae	282.5	277.1	-	-	164030	0.004	17025	234741	0.00234375	28708	32.5	-	Scaffold	-	-	-	-	-	2015-12-17
GCA_018245255.1	Azonax typhaon	Hesperiidae	283.5	283.5	-	-	-	-	-	269491	0.0015625	53007	35	-	Contig	-	-	Adult	Male	Illumina HiSeq X Ten	2021-05-03
GCA_018245955.1	Myscelus nobilis	Hesperiidae	291.1	291.1	-	-	-	-	-	253826	0.00175781	45426	36	1.0x	Contig	-	-	-	Male	Illumina HiSeq X Ten	2021-05-03
GCA_018231305.1	Noctuana lactifera	Hesperiidae	292.1	292.1	-	-	-	-	-	199304	0.00361328	20228	35.5	1.0x	Contig	-	-	-	-	Illumina HiSeq X Ten	2021-05-03
GCA_040965895.1	Heliconius atthis	Nymphalidae	293.4	241.9	-	-	9213	14.7	9	79389	0.00458984	13489	32.5	80.0x	Scaffold	-	Whole insect	Adult	-	Illumina	2024-07-30
GCA_018251835.1	Orses cynisca	Hesperiidae	303.3	303.3	-	-	-	-	-	317608	0.0015625	53197	35.5	1.0x	Contig	-	-	-	-	HiSeq X Ten	2021-05-03
GCA_018249895.1	Tiana niger	Hesperiidae	303.5	303.5	-	-	-	-	-	126023	0.00361328	23984	35	1.0x	Contig	-	-	-	-	HiSeq X Ten	2021-05-03
GCA_900067975.1	Heliconius heurippa	Nymphalidae	309.4	303.1	-	-	237614	0.002	27342	302786	0.00175781	37852	32.5	-	Scaffold	-	-	-	-	-	2017-04-25
GCA_018250175.1	Alychna victa	Hesperiidae	315.4	315.4	-	-	-	-	-	231428	0.00214844	42632	37	1.1x	Contig	-	-	-	Male	HiSeq X Ten	2021-05-03
GCA_018247495.1	Satarupa nymphalis	Hesperiidae	318.7	318.7	-	-	-	-	-	241584	0.00224609	40217	36.5	1.1x	Contig	-	-	-	-	Illumina HiSeq X Ten	2021-05-03
GCA_018231625.1	Papilio phestus	Papilionidae	319.6	319.6	-	-	-	-	-	166845	0.00322266	24942	35.5	1.1x	Contig	-	Thorax	-	Male	Illumina HiSeq 2500	2021-05-03
GCA_018248615.1	Erynnis brizo brizo	Hesperiidae	320.3	320.3	-	-	-	-	-	227898	0.00273437	31844	36.5	1.1x	Contig	-	-	-	Female	HiSeq X Ten	2021-05-03
GCA_018251435.1	Copaeodes aurantiaca	Hesperiidae	320.5	320.5	-	-	-	-	-	311487	0.00185547	45601	35.5	1.1x	Contig	-	-	-	Male	HiSeq X Ten	2021-05-03
GCA_026167825.1	Papilio polyxenes	Papilionidae	321.3	290.9	-	-	72166	0.007	18	206088	0.00175781	44705	33.5	120.0x	Scaffold	-	Whole insect	-	-	Illumina	2022-11-14
GCA_018249155.1	Panoquina ocola ocola	Hesperiidae	322.1	322.1	-	-	-	-	-	155371	0.00371094	23886	36	1.1x	Contig	-	-	-	Female	HiSeq X Ten	2021-05-03
GCA_040966515.1	Heliconius xanthocles	Nymphalidae	326.8	229.1	-	-	4861	16.6	9	126542	0.00234375	29048	33.5	80.0x	Scaffold	-	Whole insect	Adult	-	Illumina	2024-07-30
GCA_018246275.1	Papilio slateri	Papilionidae	334.1	334.1	-	-	-	-	-	167313	0.00429688	22645	36	1.1x	Contig	-	legs	-	-	NextSeq 550	2021-05-03
GCA_018239405.1	Oxynetra confusa	Hesperiidae	335.2	335.2	-	-	-	-	-	301576	0.0015625	65891	34.5	1.1x	Contig	-	-	-	Male	Illumina HiSeq X Ten	2021-05-03
GCA_018247775.1	Udranomia orcinus	Hesperiidae	336.2	336.2	-	-	-	-	-	196019	0.00322266	28678	35	1.1x	Contig	-	Abdomen	Adult	-	HiSeq X Ten	2021-05-03
GCA_018244815.1	Parelbella polyzona	Hesperiidae	336.3	336.3	-	-	-	-	-	133914	0.00400391	25359	35.5	1.1x	Contig	-	-	-	Male	Illumina HiSeq X Ten	2021-05-03
GCA_018244775.1	Oxynetra roscius flavomaculata	Hesperiidae	336.5	336.5	-	-	-	-	-	205418	0.00273437	35677	35	1.1x	Contig	-	-	-	Male	Illumina HiSeq X Ten	2021-05-03
GCA_018245335.1	Dalla quadristriga	Hesperiidae	339.6	339.6	-	-	-	-	-	182394	0.00419922	21354	38	1.1x	Contig	-	-	-	Male	Illumina HiSeq X Ten	2021-05-03
GCA_018245755.1	Parelbella macleannani	Hesperiidae	339.9	339.9	-	-	-	-	-	132874	0.00458984	51559	35.5	1.1x	Contig	-	-	-	Female	Illumina HiSeq X Ten	2021-05-03
GCA_027564055.1	Neptis clinioides	Nymphalidae	340.2	330.1	-	-	120311	0.004	19182	128312	0.00351563	27152	32	130.0x	Scaffold	-	Whole insect	-	-	Illumina	2023-01-03
GCA_018250275.1	Udranomia eurus	Hesperiidae	340.4	340.4	-	-	-	-	-	152353	0.00400391	24782	35.5	1.1x	Contig	-	Abdomen	Adult	Female	HiSeq X Ten	2021-05-03
GCA_018239345.1	Oxynetra stangelandi	Hesperiidae	341.1	341.1	-	-	-	-	-	179707	0.00341797	28889	35	1.1x	Contig	-	-	-	Female	Illumina HiSeq X Ten	2021-05-03
GCA_018245355.1	Dalla costala	Hesperiidae	341.2	341.2	-	-	-	-	-	298644	0.00224609	40228	37.5	1.1x	Contig	-	-	-	Male	Illumina HiSeq X Ten	2021-05-03
GCA_018251075.1	Metardaris cosinga cedra	Hesperiidae	342.6	342.6	-	-	-	-	-	260076	0.00185547	53333	36.5	1.1x	Contig	-	-	-	Male	HiSeq X Ten	2021-05-03
GCA_018231645.1	Heliconius ricini	Nymphalidae	343	343	-	-	-	-	-	246488	0.003125	29300	32.5	1.1x	Contig	-	Whole body	-	Male	Illumina HiSeq 2000	2021-05-03
GCA_018250715.1	Telegonus anausis annetta	Hesperiidae	346.1	346.1	-	-	-	-	-	307928	0.00185547	55154	35.5	1.1x	Contig	-	-	-	-	HiSeq X Ten	2021-05-03
GCA_018250895.1	Carterocephalus mandan	Hesperiidae	346.9	346.9	-	-	-	-	-	230954	0.00322266	29061	38	1.2x	Contig	-	-	-	-	HiSeq X Ten	2021-05-03
GCA_018247155.1	Charidia lucaria	Hesperiidae	347.1	347.1	-	-	-	-	-	330734	0.0015625	66011	38	1.2x	Contig	-	-	-	Female	HiSeq X Ten	2021-05-03
GCA_018245635.1	Mimoniades versicolor eupheme	Hesperiidae	347.1	347.1	-	-	-	-	-	126982	0.00410156	25756	36	1.2x	Contig	-	-	-	Male	Illumina HiSeq X Ten	2021-05-03
GCA_018246775.1	Parelbella machaon machaon	Hesperiidae	350	350	-	-	-	-	-	159907	0.00361328	28337	35.5	1.2x	Contig	-	-	-	Female	Illumina HiSeq X Ten	2021-05-03
GCA_018246855.1	Mysoria catomelaena	Hesperiidae	350.4	350.4	-	-	-	-	-	252312	0.00195312	55500	36	1.2x	Contig	-	-	-	Male	Illumina HiSeq X Ten	2021-05-03
GCA_018251975.1	Urbanus esmeraldus	Hesperiidae	352.9	352.9	-	-	-	-	-	356446	0.00166016	60776	35.5	1.2x	Contig	-	-	-	-	HiSeq X Ten	2021-05-03
GCA_018244875.1	Ardaris sela periphema	Hesperiidae	355.5	355.5	-	-	-	-	-	253263	0.00205078	52693	37.5	1.2x	Contig	-	-	-	Male	Illumina HiSeq X Ten	2021-05-03
GCA_018247975.1	Parides photinus	Papilionidae	356.4	356.4	-	-	-	-	-	337995	0.00195312	41056	35	1.2x	Contig	-	Legs	-	-	NextSeq 550	2021-05-03
GCA_018233265.1	Junonia stemosa	Nymphalidae	357.2	357.2	-	-	-	-	-	345184	0.00166016	58483	33.5	1.2x	Contig	-	-	Adult	-	Illumina HiSeq X Ten	2021-05-03
GCA_018248915.1	Hesperia meskei straton	Hesperiidae	357.8	357.8	-	-	-	-	-	174125	0.00341797	30248	36.5	1.2x	Contig	-	-	-	Male	HiSeq X Ten	2021-05-03
GCA_018233965.1	Junonia evarete swifti	Nymphalidae	357.8	357.8	-	-	-	-	-	301658	0.00234375	41292	33	1.2x	Contig	-	-	-	-	Illumina HiSeq X Ten	2021-05-03
GCA_018248235.1	Choaspes benjaminii	Hesperiidae	357.9	357.9	-	-	-	-	-	268282	0.00244141	37562	37.5	1.2x	Contig	-	-	-	-	HiSeq X Ten	2021-05-03
GCA_018245175.1	Elbella theseus	Hesperiidae	358.7	358.7	-	-	-	-	-	258380	0.00224609	46860	35.5	1.2x	Contig	-	-	-	Male	Illumina HiSeq X Ten	2021-05-03
GCA_018245835.1	Mysoria sejanus stolli	Hesperiidae	359.4	359.4	-	-	-	-	-	121013	0.00458984	23273	35.5	1.2x	Contig	-	-	-	Male	Illumina HiSeq X Ten	2021-05-03
GCA_018246795.1	Microceris patrobas patrobas	Hesperiidae	360	360	-	-	-	-	-	198583	0.00302734	35890	35.5	1.2x	Contig	-	-	-	Male	Illumina HiSeq X Ten	2021-05-03
GCA_018251735.1	Eantis mithridates tamenund	Hesperiidae	360.6	360.6	-	-	-	-	-	244729	0.00253906	41290	34	1.2x	Contig	-	-	-	Female	HiSeq X Ten	2021-05-03
GCA_018250775.1	Helias cama	Hesperiidae	360.8	360.8	-	-	-	-	-	327002	0.00175781	58361	36.5	1.2x	Contig	-	-	-	-	HiSeq X Ten	2021-05-03
GCA_040966735.1	Heliconius peruvianus	Nymphalidae	361.5	333.8	-	-	96797	15.5	10	193153	0.00410156	22162	33.5	80.0x	Scaffold	-	Whole insect	Adult	-	Illumina	2024-07-30
GCA_018244935.1	Ardaris minthe	Hesperiidae	361.7	361.7	-	-	-	-	-	246510	0.00224609	48172	37	1.2x	Contig	-	-	-	Male	Illumina HiSeq X Ten	2021-05-03
GCA_018249455.1	Bungalotis erythus	Hesperiidae	365.4	365.4	-	-	-	-	-	316619	0.00195312	56041	37.5	1.2x	Contig	-	-	-	Male	HiSeq X Ten	2021-05-03
GCA_040966755.1	Heliconius leucadia	Nymphalidae	366.4	340.3	-	-	86954	17.1	10	237217	0.00302734	31127	33	80.0x	Scaffold	-	Whole insect	Adult	-	Illumina	2024-07-30
GCA_018245795.1	Protelbella ruficauda	Hesperiidae	368.2	368.2	-	-	-	-	-	199339	0.00283203	38977	35	1.2x	Contig	-	-	-	Male	Illumina HiSeq X Ten	2021-05-03
GCA_018247075.1	Hasora chromus	Hesperiidae	369.1	369.1	-	-	-	-	-	282227	0.00244141	43896	35.5	1.2x	Contig	-	-	-	Male	Illumina HiSeq X Ten	2021-05-03
GCA_018250315.1	Hyalothyrus neleus pemphigargyra	Hesperiidae	369.4	369.4	-	-	-	-	-	211604	0.00302734	36855	36	1.2x	Contig	-	-	-	-	HiSeq X Ten	2021-05-03
GCA_018245735.1	Microceris miodesmiata	Hesperiidae	370.1	370.1	-	-	-	-	-	143789	0.00458984	23880	35.5	1.2x	Contig	-	-	-	Male	Illumina HiSeq X Ten	2021-05-03
GCA_018246875.1	Creonpyge creon creon	Hesperiidae	370.9	370.9	-	-	-	-	-	246366	0.00244141	45559	36.2	1.2x	Contig	-	-	-	Male	Illumina HiSeq X Ten	2021-05-03
GCA_009936525.2	Taenaris catops	Nymphalidae	372.9	343.9	-	-	171123	0.003	24793	192334	0.00214844	47574	34	110.0x	Scaffold	-	-	-	-	Illumina	2023-01-03
GCA_018239045.1	Yanguna cosyra	Hesperiidae	373.5	373.5	-	-	-	-	-	253021	0.00224609	49244	36.5	1.2x	Contig	-	-	-	Male	Illumina HiSeq X Ten	2021-05-03
GCA_018250635.1	Telegonus apastus	Hesperiidae	374.4	374.4	-	-	-	-	-	170657	0.00410156	26717	35	1.2x	Contig	-	-	-	-	HiSeq X Ten	2021-05-03
GCA_018251055.1	Ectomis asine	Hesperiidae	374.6	374.6	-	-	-	-	-	343374	0.0015625	70888	34.5	1.2x	Contig	-	-	-	-	HiSeq X Ten	2021-05-03
GCA_018234505.1	Junonia neildi neildi	Nymphalidae	375.1	375.1	-	-	-	-	-	273155	0.00283203	35321	33	1.2x	Contig	-	-	-	-	Illumina HiSeq X Ten	2021-05-03
GCA_018251995.1	Urbanus velinus	Hesperiidae	377.5	377.5	-	-	-	-	-	335094	0.00205078	51679	35.5	1.3x	Contig	-	-	-	Male	HiSeq X Ten	2021-05-03
GCA_018252035.1	Urbanus sp. 3 SS-2014	Hesperiidae	377.6	377.6	-	-	-	-	-	344862	0.00205078	50319	35	1.3x	Contig	-	-	-	-	HiSeq X Ten	2021-05-03
GCA_018233665.1	Junonia zonalis zonalis	Nymphalidae	379.9	379.9	-	-	-	-	-	373724	0.00185547	53754	33	1.3x	Contig		-	Adult		Illumina HiSeq X Ten	2021-05-03
GCA_018239085.1	Yanguna spatiosa spatiosa	Hesperiidae	380.3	380.3	-	-	-	-	-	248598	0.00234375	48105	36.5	1.3x	Contig	-	-	-	Male	Illumina HiSeq X Ten	2021-05-03
GCA_018245055.1	Pyrrhopyge creona	Hesperiidae	381.6	381.6	-	-	-	-	-	358465	0.00166016	69473	37	1.3x	Contig	-	-	-	Male	Illumina HiSeq X Ten	2021-05-03
GCA_018248315.1	Chioides albofasciatus	Hesperiidae	384.6	384.6	-	-	-	-	-	310651	0.00244141	45139	35.5	1.3x	Contig	-	-	-	Male	HiSeq X Ten	2021-05-03
GCA_018251875.1	Lychnuchoides ozias	Hesperiidae	385.3	385.3	-	-	-	-	-	331173	0.00195312	58940	36.5	1.3x	Contig	-	-	-	Male	HiSeq X Ten	2021-05-03
GCA_018251615.1	Spioniades abbreviata	Hesperiidae	386.1	386.1	-	-	-	-	-	302390	0.00195312	60715	35.5	1.3x	Contig	-	-	-	-	HiSeq X Ten	2021-05-03
GCA_018251495.1	Autochton cellus	Hesperiidae	387.6	387.6	-	-	-	-	-	333021	0.00205078	55032	36	1.3x	Contig	-	-	-	Male	HiSeq X Ten	2021-05-03
GCA_018250225.1	Udranomia kikkawai	Hesperiidae	387.6	387.6	-	-	-	-	-	366857	0.00214844	47978	35.5	1.3x	Contig	-	Abdomen	Adult	Female	HiSeq X Ten	2021-05-03
GCA_018245815.1	Apyrrothrix aesculapus	Hesperiidae	391.1	391.1	-	-	-	-	-	204641	0.00292969	40109	36.5	1.3x	Contig	-	-	-	Female	Illumina HiSeq X Ten	2021-05-03
GCA_018237605.1	Apyrrothrix (Melanopyge) sp. n. Burns01	Hesperiidae	392.2	392.2	-	-	-	-	-	238423	0.00283203	41700	36.5	1.3x	Contig	-	-	-	Male	Illumina HiSeq X Ten	2021-05-03
GCA_018250675.1	Astraptes naxos	Hesperiidae	393.4	393.4	-	-	-	-	-	400066	0.0015625	70975	36.5	1.3x	Contig	-	-	-	Male	HiSeq X Ten	2021-05-03
GCA_018250615.1	Oechydrus chersis rufus	Hesperiidae	395.9	395.9	-	-	-	-	-	323688	0.00205078	55768	36.5	1.3x	Contig	-	-	-	Male	HiSeq X Ten	2021-05-03
GCA_018248135.1	Battus belus	Papilionidae	398.9	398.9	-	-	-	-	-	253894	0.00253906	45568	34	1.3x	Contig	-	Legs	-	-	NextSeq 550	2021-05-03
GCA_018249835.1	Heliconius besckei	Nymphalidae	399.4	399.4	-	-	-	-	-	359882	0.00205078	38042	33.5	1.3x	Contig	-	Thorax	-	-	Illumina HiSeq 2500	2021-05-03
GCA_018245845.1	Apyrrothrix hygieia	Hesperiidae	399.8	399.8	-	-	-	-	-	218088	0.00273437	43899	36.5	1.3x	Contig	-	-	-	Male	Illumina HiSeq X Ten	2021-05-03
GCA_018245995.1	Pyrrhopyge telassa croceimargo	Hesperiidae	400.4	400.4	-	-	-	-	-	289851	0.00224609	53986	37	1.3x	Contig	-	-	-	Male	Illumina HiSeq X Ten	2021-05-03
GCA_018251795.1	Perichares adela	Hesperiidae	401.4	401.1	-	-	-	-	-	264790	0.003125	34126	35.5	1.3x	Contig	-	-	-	-	HiSeq X Ten	2021-05-03
GCA_018250115.1	Doberes anticus	Hesperiidae	404.2	404.2	-	-	-	-	-	165166	0.00371094	30516	38	1.4x	Contig	-	-	-	-	HiSeq X Ten	2021-05-03
GCA_018248975.1	Codatractus imalena	Hesperiidae	405.5	405.5	-	-	-	-	-	276958	0.00253906	46218	35.5	1.4x	Contig	-	-	-	-	HiSeq X Ten	2021-05-03
GCA_018250295.1	Spathilepia clonius	Hesperiidae	406.3	406.3	-	-	-	-	-	241077	0.00400391	24828	36	1.4x	Contig	-	-	-	Male	HiSeq X Ten	2021-05-03
GCA_018246295.1	Papilio alexanor hazarajatica	Papilionidae	407.8	407.8	-	-	-	-	-	346455	0.00429688	21674	34.5	1.4x	Contig	-	Legs	-	-	Illumina HiSeq 2500	2021-05-03
GCA_040966815.1	Heliconius eratosignis	Nymphalidae	408.9	370.3	-	-	161871	16.4	11	340816	0.00214844	41738	33	80.0x	Scaffold	-	Whole insect	Adult	-	Illumina	2024-07-30
GCA_018230405.1	Heliconius hortense	Nymphalidae	409.5	409.5	-	-	-	-	-	444723	0.00166016	63305	33	1.4x	Contig	-	Whole body	-	Male	Illumina HiSeq 2000	2021-05-03
GCA_018245775.1	Pyrrhopyge zenodorus	Hesperiidae	410.9	410.9	-	-	-	-	-	317743	0.00205078	61273	37	1.4x	Contig	-	-	-	Male	Illumina HiSeq X Ten	2021-05-03
GCA_018246515.1	Pyrrhopyge pelota	Hesperiidae	411.1	411.1	-	-	-	-	-	365718	0.00175781	68590	37	1.4x	Contig	-	-	-	Male	Illumina HiSeq X Ten	2021-05-03
GCA_020352625.1	Cactoblastis cactorum	Pyralidae	411.6	404.8	-	-	283211	0.004	25138	348965	0.00253906	34701	34	40.0x	Scaffold	-	Whole body	-	Male	Illumina NovaSeq	2021-10-07
GCA_018251395.1	Choranthus vitellius	Hesperiidae	411.9	411.9	-	-	-	-	-	360745	0.00195312	61417	35.5	1.4x	Contig	-	-	-	Male	HiSeq X Ten	2021-05-03
GCA_018250395.1	Autochton potrillo potrillo	Hesperiidae	413.7	413.7	-	-	-	-	-	419728	0.0015625	79184	37	1.4x	Contig	-	-	-	-	HiSeq X Ten	2021-05-03
GCA_018251535.1	Autochton itylus	Hesperiidae	415.3	415.3	-	-	-	-	-	358970	0.00175781	67598	36	1.4x	Contig	-	-	-	Male	HiSeq X Ten	2021-05-03
GCA_018249195.1	Racta chiria	Hesperiidae	418.4	418.4	-	-	-	-	-	259968	0.00292969	41481	36	1.4x	Contig	-	-	-	Male	HiSeq X Ten	2021-05-03
GCA_010014825.2	Danaus melanippus	Nymphalidae	419.8	377.1	-	-	152497	6.5	23	238605	0.00214844	40856	32	230.0x	Scaffold	-	Whole insect		-	Illumina	2023-01-03
GCA_018251115.1	Codatractus alcaeus	Hesperiidae	423.2	423.2	-	-	-	-	-	274411	0.00263672	47607	35	1.4x	Contig	-	-	-	Male	HiSeq X Ten	2021-05-03
GCA_018251155.1	Venada nevada	Hesperiidae	425.9	425.9	-	-	-	-	-	401680	0.0015625	81083	37.5	1.4x	Contig	-	-	-	-	HiSeq X Ten	2021-05-03
GCA_018237585.1	Apyrrothrix maculosa	Hesperiidae	426.7	426.7	-	-	-	-	-	330438	0.00234375	51424	36.5	1.4x	Contig	-	-	-	Female	Illumina HiSeq X Ten	2021-05-03
GCA_018250375.1	Narcosius parisi helen	Hesperiidae	427.9	427.9	-	-	-	-	-	389609	0.00185547	63332	38	1.4x	Contig	-	-	-	-	HiSeq X Ten	2021-05-03
GCA_018252015.1	Astraptes brevicauda	Hesperiidae	428.2	428.2	-	-	-	-	-	243641	0.00263672	47865	35	1.4x	Contig	-	-	-	-	HiSeq X Ten	2021-05-03
GCA_018235645.1	Junonia grisea	Nymphalidae	434.6	434.6	-	-	-	-	-	227708	0.00390625	29249	33.5	1.5x	Contig	-	-	Adult	-	Illumina HiSeq X Ten	2021-05-03
GCA_018237845.1	Euselasia chrysippe	Riodinidae	438.5	438.5	-	-	-	-	-	405732	0.00175781	73293	35	1.5x	Contig	-	-	-	-	HiSeq X Ten	2021-05-03
GCA_018237865.1	Styx infernalis	Riodinidae	449.8	449.8	-	-	-	-	-	392165	0.00166016	80654	36	1.5x	Contig	-	-	Adult	Male	HiSeq X Ten	2021-05-03
GCA_018251135.1	Cephise aelius	Hesperiidae	453.9	453.9	-	-	-	-	-	411281	0.00185547	71640	35.5	1.5x	Contig	-	-	-	-	HiSeq X Ten	2021-05-03
GCA_018249515.1	Euriphellus phraxanor	Hesperiidae	455.2	455.2	-	-	-	-	-	444346	0.00175781	77131	37	1.5x	Contig	-	-	-	Male	HiSeq X Ten	2021-05-03
GCA_018246075.1	Lamproptera meges	Papilionidae	462.4	462.4	-	-	-	-	-	426046	0.00175781	77703	34	1.5x	Contig	-	Legs	-	-	NextSeq 550	2021-05-03
GCA_018248795.1	Ectomis octomaculata	Hesperiidae	466.3	466.3	-	-	-	-	-	490495	0.00166016	80153	34.5	1.6x	Contig	-	-	-	-	HiSeq X Ten	2021-05-03
GCA_018250195.1	Cecropterus albociliatus	Hesperiidae	469.3	469.3	-	-	-	-	-	408461	0.00205078	65024	35.5	1.6x	Contig	-	-	-	-	HiSeq X Ten	2021-05-03
GCA_040967255.1	Eueides vibilia	Nymphalidae	473.1	393.9	-	-	277892	8.5	18	343958	0.00224609	46337	33	80.0x	Scaffold	-	Whole insect	Adult	Male	Illumina	2024-07-30
GCA_018237805.1	Mesosemia grandis	Riodinidae	473.1	473.1	-	-	-	-	-	321838	0.00234375	58779	34.5	1.6x	Contig	-	-	-	-	HiSeq X Ten	2021-05-03
GCA_018249415.1	Phareas burnsi	Hesperiidae	480.1	480.1	-	-	-	-	-	215127	0.00439453	31418	37.5	1.6x	Contig	-	-	-	-	HiSeq X Ten	2021-05-03
GCA_018251575.1	Cecropterus bathyllus	Hesperiidae	487.1	487.1	-	-	-	-	-	520116	0.00185547	70658	35.5	1.6x	Contig	-	-	-	Female	HiSeq X Ten	2021-05-03
GCA_018251515.1	Cecropterus confusis	Hesperiidae	513.2	513.2	-	-	-	-	-	355330	0.00332031	41864	35.5	1.7x	Contig	-	-	-	Male	HiSeq X Ten	2021-05-03
GCA_018247955.1	Eurytides marcellus marcellus	Papilionidae	516.3	516.3	-	-	-	-	-	444076	0.00234375	58692	36	1.7x	Contig	-	Legs	-	-	Illumina HiSeq X Ten	2021-05-03
GCA_018236825.1	Apodemia zela	Riodinidae	519.5	519.5	-	-	-	-	-	317053	0.00263672	55034	35.5	1.7x	Contig	-	-	-	Female	HiSeq X Ten	2021-05-03
GCA_018237365.1	Caria ino melicerta	Riodinidae	524.4	524.4	-	-	-	-	-	399969	0.00224609	63299	36	1.8x	Contig	-	-	-	Female	HiSeq X Ten	2021-05-03
GCA_018247635.1	Eurytides dolicaon deicoon	Papilionidae	527.5	527.5	-	-	-	-	-	403552	0.00234375	62254	35.5	1.8x	Contig	-	Legs	-	-	NextSeq 550	2021-05-03
GCA_039707435.1	Actias luna	Saturniidae	531.9	531.9	-	-	-	-	-	145	16.8	15	34.5	19.6x	Contig	-	Whole organism	Larva	-	PacBio Sequel	2024-05-20
GCA_018249915.1	Cecropterus dorantes dorantes	Hesperiidae	552.8	552.8	-	-	-	-	-	364795	0.00361328	40192	35	1.8x	Contig	-	-	-	Female	HiSeq X Ten	2021-05-03
GCA_018249775.1	Heliconius hecalesia formosus	Nymphalidae	566	566	-	-	-	-	-	412638	0.00244141	54548	33	1.9x	Contig	-	Thorax	-	-	Illumina HiSeq 2500	2021-05-03
GCA_035584415.1	Eueides aliphera	Nymphalidae	597.2	495	-	-	261463	0.004	7097	340892	0.00185547	75079	32	90.0x	Scaffold	-	Tissue	Adult	-	Illumina	2024-01-11
GCA_034509065.1	Eueides lybia	Nymphalidae	625.5	521.6	-	-	299531	0.035	10237	384354	0.00166016	87375	32	60.0x	Scaffold	-	Tissue	Adult	-	Illumina	2023-12-21
GCA_018236665.1	Calephelis perditalis	Riodinidae	627.4	627.4	-	-	-	-	-	502602	0.00224609	79462	35	2.1x	Contig	-	-	-	Female	HiSeq X Ten	2021-05-03
GCA_018235945.1	Curvie emesia	Riodinidae	630.7	630.7	-	-	-	-	-	442170	0.00273437	65816	33.5	2.1x	Contig	-	-	-	Female	HiSeq X Ten	2021-05-03
GCA_009867175.2	Adela reaumurella	Adelidae	640.3	639.9	-	-	275016	0.003	54597	276269	0.00332031	55383	39.5	135.0x	Scaffold	-	Whole insect	-	Female	Illumina	2023-01-03
GCA_018249795.1	Heliconius telesiphe telesiphe	Nymphalidae	674.7	674.7	-	-	-	-	-	520011	0.00214844	76146	33.5	2.2x	Contig	-	Thorax	-	-	Illumina HiSeq 2500	2021-05-03
GCA_018236305.1	Emesis phyciodoides	Riodinidae	698.8	698.8	-	-	-	-	-	689542	0.0015625	131404	34	2.3x	Contig	-	-	Adult	Male	HiSeq X Ten	2021-05-03
GCA_040967335.1	Heliconius burneyi	Nymphalidae	702.9	549.4	-	-	394535	16.4	19	608908	0.0015625	87646	33	80.0x	Scaffold	-	-	Adult	-	Illumina	2024-07-30
GCA_018249855.1	Eueides tales michaeli	Nymphalidae	792.5	792.5	-	-	-	-	-	468499	0.00341797	60729	32.5	2.6x	Contig	-	Thorax	-	-	Illumina HiSeq 2500	2021-05-03
GCA_018247855.1	Graphium androcles	Papilionidae	852	852	-	-	-	-	-	669161	0.00234375	99545	33.5	2.8x	Contig	-	Legs	-	-	NextSeq 550	2021-05-03
GCA_002245475.1	Calephelis virginiensis	Riodinidae	855.1	824.7	-	-	67157	0.171	1347	119974	0.0164063	14067	35	92.0x	Scaffold	-	-	-	Male	Illumina HiSeq 2500	2017-08-10
GCA_017933935.1	Sesamia nonagrioides	Noctuidae	1024	1024	-	1	2553	1.1	210	2638	1.1	220	39	38.9x	Scaffold	-	-	-	-	Illumina, Oxford Nanopore	2021-04-15
GCA_036924255.1	Apodemia mormo	Riodinidae	1126.4	1126.4	-	1	133	39.7	13	329	9	40	35	34.0x	Scaffold	Am003	Thorax	Adult	Female	PacBio Sequel Iie, Illumina Novaseq 6000, Dovetail OmniC	2024-02-29
GCA_029286625.1	Parnassius orleans	Papilionidae	1228.8	1228.8	-	-	-	-	-	4227	3.4	101	37	57.0x	Contig	-	-	-	-	Oxford Nanopore	2023-03-20
GCA_025490895.1	Thaumatotibia leucotreta	Tortricidae	1331.2	1331.2	-	-	-	-	-	46793	0.053125	6490	37.5	10.5x	Contig	MK_2022	-	Adult	Male	PacBio Sequel II; Illumina NextSeq	2022-09-29
GCA_907164705.1	Parnassius apollo	Papilionidae	1433.6	1433.6			-	-	-	1707	7.1	62	37.5	49.0x	Contig	-	-	Adult	-	-	2021-06-20
GCA_033319125.1	Parnassius glacialis	Papilionidae	1433.6	1433.6	-	-	124	49.2	12	1744	6.4	59	38	28.0x	Scaffold	-	Thorax	Larva	-	PacBio Sequel	2023-11-03
GCA_036936625.1	Parnassius smintheus behrii	Papilionidae	1638.4	1638.4	-	1	259	52.6	14	496	10.9	43	37.5	38.0x	Scaffold	Pb001	Thorax	Adult	Female	PacBio Sequel Iie, Illumina NovaSeq 6000, Dovetail OmniC	2024-03-01
GCA_028551675.1	Tineola bisselliella	Tineidae	199.1	199.1	-	-	-	-	-	2540	0.131055	431	32	52.0x	Contig	Ti02	Whole organism	Adult	Male	Illumina NovaSeq, Oxford Nanopore PromethION	2023-02-08
GCA_039881145.1	Druceiella hillmani	Hepialidae	2662.4	2662.4	-	-	-	-	-	181	28.1	29	30	25.0x	Contig	-	Whole organism	-	Male	PacBio Sequel	2024-05-28
GCA_963693355.1	Pontia daplidice	Pieridae	223.4	223.4	-	-	-	-	-	142	3.6	19	33.5	70.0x	Contig	-	-	-	-	MinION	2023-12-11
GCA_000836235.2	Papilio xuthus	Papilionidae	223.5	219.3	-	-	4763	6.4	14	9310	0.135547	462	34	300.0x	Scaffold	-	-	Larva	Male	Illumina HiSeq2500	2015-02-02
GCA_027563995.1	Papilio gigon	Papilionidae	224	206.6	-	-	17449	7.7	13	32775	0.0161133	3680	36	130.0x	Scaffold	-	-	-	-	Illumina	2023-01-03
GCA_963661955.1	Leptosia nina	Pieridae	225.8	225.8	-	-	-	-	-	284	10.7	9	34	90.0x	Contig	-	-	-	-	MinION	2024-05-11
GCA_000836215.1	Papilio polytes	Papilionidae	227	218.3	-	0	3873	3.7	21	14374	0.0466797	1129	34	595.0x	Scaffold	-	-	Larva	Female	Illumina HiSeq2000	2015-02-02
GCA_013186455.1	Papilio dardanus tibullus	Papilionidae	231.1	231.1	-	-	7365	0.583	99	23477	0.0204102	2331	35	78.0x	Scaffold	Kenya	Thorax	Adult	-	Illumina HiSeq, Illumina MiSeq	2020-05-28
GCA_003118335.3	Papilio memnon	Papilionidae	232.5	219.2	-	1	11083	5.5	16	40193	0.0116211	4684	35	130.0x	Scaffold	-	-	-	-	Illumina MiSeq	2018-03-02
GCA_018230265.1	Delias oraia	Pieridae	241.2	241.2	-	-	-	-	-	56421	0.0178711	3870	34.5	-	Contig	-	-	-	-	HiSeq X Ten	2021-05-03
GCA_029286645.1	Papilio protenor	Papilionidae	246.1	246.1	-	-	381	5.4	17	382	5.4	17	35	86.0x	Scaffold	-	Whole organism	-	-	PacBio RSII	2023-03-20
GCA_018231225.1	Noctuana stator	Hesperiidae	247.8	247.8	-	-	-	-	-	69365	0.00625	11527	35.5	-	Contig	-	-	-	-	Illumina HiSeq X Ten	2021-05-03
GCA_029286655.1	Papilio demoleus	Papilionidae	260.4	260.4	-	-	356	9.1	13	357	9.1	13	34	127.0x	Scaffold	-	-	-	-	PacBio RSII	2023-03-20
GCA_016069955.1	Drepana arcuata	Drepanidae	270.5	269.5	-	-	11479	0.053	1345	12480	0.0450195	1609	39	400.0x	Scaffold	BCY-2018	Head, legs, abdomen	Adult	Male	Illumina HiSeq, Oxford Nanopore MinION	2020-12-15
GCA_000313835.2	Heliconius melpomene melpomene	Nymphalidae	273.8	269.7	-	-	4309	0.19	345	11657	0.0498047	1247	33	-	Scaffold	-	-	-	-	-	2012-03-01
GCA_013403645.1	Heliconius nattereri	Nymphalidae	275.9	274	-	-	260	8.8	11	1554	0.449902	169	33	100.0x	Scaffold	HN_ID87	Thorax	-	Male	Illumina HiSeq 2500	2020-07-13
GCA_018244895.1	Myscelus amystis hages	Hesperiidae	277.5	277.5	-	-	-	-	-	77139	0.00654297	12196	36.5	-	Contig	-	-	-	Male	Illumina HiSeq X Ten	2021-05-03
GCA_018246895.1	Aspitha aspitha aspitha	Hesperiidae	281.7	281.7	-	-	-	-	-	98015	0.00664062	10587	36	-	Contig	-	-	-	Female	Illumina HiSeq X Ten	2021-05-03
GCA_018245675.1	Agara michaeli	Hesperiidae	284.2	284.2	-	-	-	-	-	80843	0.00664062	11420	36.5	-	Contig	-	-	-	Female	Illumina HiSeq X Ten	2021-05-03
GCA_001586405.1	Phoebis sennae	Pieridae	287.5	277.4	-	-	3484	0.292	267	18885	0.0257812	3170	33	100.0x	Scaffold	-	-	Adult	Male	Illumina HiSeq	2016-03-10
GCA_029286795.1	Byasa hedistus	Papilionidae	287.9	287.9	-	-	-	-	-	450	9.2	14	35	71.0x	Contig	-	Whole organism	-	-	PacBio RSII	2023-03-20
GCA_018246375.1	Byasa alcinous	Papilionidae	293.4	293.4	-	-	237236	0.003	-	-	-	21882	34.5	1.0x	Contig	-	Legs	-	-	NextSeq 550	2021-05-03
GCA_010014985.3	Delias pasithoe	Pieridae	298	293.5	-	-	371301	0.001	38661	392566	0.00107422	61229	35.5	220.0x	Scaffold	-	Whole organism	-	-	Illumina	2023-09-20
GCA_001278395.1	Lerema accius	Hesperiidae	298.2	289.6	-	-	29977	0.513	160	55263	0.0164063	5005	34.5	135.0x	Scaffold	-	-	Adult	Male	Illumina HiSeq	2015-09-02
GCA_018246255.1	Pachliopta kotzebuea	Papilionidae	298.8	298.8	-	-	-	-	-	81692	0.00908203	9317	34.5	1.0x	Contig	-	Legs	-	-	NextSeq 550	2021-05-03
GCA_029255725.1	Scrobipalpa atriplicella	Gelechiidae	301.1	301.1	-	-	-	-	-	7090	0.0503906	1804	37	37.0x	Contig	-	-	Larva	-	PacBio Sequel	2023-03-17
GCA_035222055.1	Mechanitis polymnia	Nymphalidae	304.9	295.5	-	-	154612	0.003	13117	176583	0.00224609	29796	29.5	60.0x	Scaffold	-	-	Adult	-	Illumina HiSeq	2024-01-08
GCA_022323205.1	Junonia iphita	Nymphalidae	0.3	0.3	-	-	-	-	-	473	605 bp	169	36	-	Contig	-	Thorax	-	Male	Illumina MiSeq	2022-02-17
GCA_038994665.1	Podotricha telesiphe	Nymphalidae	316.4	316.4	-	-	873	0.783	116	877	0.783691	116	32	50.0x	Scaffold	-	-	-	-	10X Genomics, Oxford Nanopore	2024-05-01
GCA_905332375.1	Pieris macdunnoughi	Pieridae	316.5	316.5	-	-	-	-	-	106	5.2	20	34.5	90.0x	Contig	-	Thorax	Adult	Female	-	2021-03-20
GCA_963693345.1	Pieris melete	Pieridae	320	320	-	-	376	2.7	32	384	2.7	32	34	70.0x	Scaffold	-	-	-	-	MinION	2023-12-07
GCA_026546675.1	Papilio helenus	Papilionidae	320.4	271.6	-	-	247256	6.6	19	287131	0.003125	21827	35.5	110.0x	Scaffold	-	Whole organism	-	-	Illumina	2022-11-30
GCA_029030555.1	Ornithoptera alexandrae	Papilionidae	321.1	321.1	-	-	303	11.2	13	313	10.2	14	37	-	Scaffold	-	Thorax abdomen	Larva	Female	Oxford Nanopore GridION, Illumina NovaSeq	2023-03-08
GCA_037127375.1	Dione juno	Nymphalidae	326.7	326.7	-	-	370	6.4	18	386	5.3	20	31.5	71.0x	Scaffold	-	Thorax	Pupa	-	Illumina	2024-03-13
GCA_040966775.1	Heliconius hewitsoni	Nymphalidae	343	325.5	-	-	30145	17	9	109010	0.00634766	14836	33	80.0x	Scaffold	-	Whole organism	-	-	Illumina	2024-07-30
GCA_029032895.1	Troides oblongomaculatus	Papilionidae	343.4	343.3	-	-	457	5.9	20	503	4.4	25	38	-	Scaffold	-	Thorax abdomen and legs	Adult	Female	Oxford Nanopore GridION, Illumina NovaSeq	2023-03-08
GCA_029286815.1	Troides helena	Papilionidae	346.3	346.3	-	-	-	-	-	284	11	13	38	103.0x	Contig	-	-	-	-	Oxford Nanopore	2023-03-20
GCA_016802625.1	Heliconius numata	Nymphalidae	351.2	328.9	-	-	15234	0.53	95	19852	0.0699219	1036	33	56.0x	Scaffold	-	Thorax	-	-	10x genomics Linked-Reads	2021-02-02
GCA_018246175.1	Papilio zelicaon	Papilionidae	352.9	352.9	-	-	366223	-	-	366223	0.0015625	60771	34	1.2x	Contig	Pap.01-01a	Legs	-	-	Illumina HiSeq 2500	2021-05-03
GCA_916720795.1	Danaus chrysippus	Nymphalidae	354	354	-	-	-	-	-	83	11.4	13	31	191.0x	Contig	-	-	-	-	-	2021-11-13
GCA_921024065.1	Ephestia kuehniella	Pyralidae	354	323.5	-	-	90445	0.012	7072	109078	0.00585938	14070	36	1.0x	Scaffold	-	-	-	-	-	2021-12-17
GCA_018245475.1	Pharmacophagus antenor	Papilionidae	355.3	355.3	-	-	-	-	-	16258	0.00771484	9818	37	1.2x	Contig	-	Legs	-	-	NextSeq 550	2021-05-03
GCA_018235105.1	Junonia coenia	Nymphalidae	360.4	360.4	-	-	-	-	-	366651	0.00185547	53017	33	1.2x	Contig	-	-	Adult	-	Illumina HiSeq X Ten	2021-05-03
GCA_032432895.1	Dryadula phaetusa	Nymphalidae	362.3	362.3	-	-	191	6.1	21	194	6.1	21	32	75.0x	Scaffold	-	-	Pupa	-	PacBio Sequel; Illumina HiSeq	2023-10-06
GCA_026546445.1	Cyclargus thomasi	Lycaenidae	363.4	362.1	-	-	94323	0.014	5683	97454	0.0128906	7653	35.5	120.0x	Scaffold	-	-	-	Female	Illumina	2022-11-30
GCA_030295005.1	Cephonodes hylas	Sphingidae	371.1	371	29	1	-	-	-	131	11.6	14	36	516.0x	Contig	-	-	-	-	-	2023-05-27
GCA_029959065.1	Colias behrii	Pieridae	371.3	371.3	-	-	170	13.1	13	213	8.6	16	34	94.0x	Scaffold	-	Thorax	Adult	Female	Illumina NovaSeq, PacBio Sequel Iie, Dovetail OmniC	2023-05-09
GCA_000931545.1	Papilio glaucus	Papilionidae	374.8	361.2	-	-	60470	0.225	418	92145	0.0119141	8335	35.5	72.0x	Scaffold	-	Thorax muscle	Adult	Male	Illumina HiSeq	2015-02-23
GCA_028829205.1	Ithomia salapia aquinia	Nymphalidae	390.3	344.9	-	-	23916	1.5	68	291574	0.00205078	50198	31.5	120.0x	Scaffold	IS19	Whole organism	Adult	-	-	2023-02-23
GCA_013403705.1	Heliconius hermathena	Nymphalidae	391.6	387.6	-	-	1912	0.488	240	6793	0.11543	960	33.5	100.0x	Scaffold	-	Thorax	-	-	Illumina HiSeq 2500	2020-07-13
GCA_033558755.1	Philaethria dido	Nymphalidae	393.6	378	-	-	6926	0.259	364	13774	0.0604492	1734	33.5	65.0x	Scaffold	-	-	Pupa	-	Illumina HiSeq, Oxford Nanopore	2023-11-13
GCA_030578115.1	Leucoptera coffeella	Lyonetiidae	397.2	397.2	-	-	-	-	-	1984	0.269141	429	36	727.0x	Contig	CPAC	-	Pupa	-	PacBio Sequel II, Illumina NovaSeq 6000	2023-07-31
GCA_003987935.1	Bombyx mandarina	Bombycidae	398.6	396	-	0	3104	2.8	43	5077	0.314551	385	37.5	362.2x	Scaffold	Wild silkmoth	-	-	-	Illumina HiSeq	2018-12-31
GCA_002382865.2	Heliothis virescens	Noctuidae	404	365.1	-	-	614	13.7	14	31608	0.0192383	5585	36.5	100.0x	Scaffold	-	-	Pupa	-	Illumina HiSeq, PacBio, HiC	2022-02-25
GCA_037178615.1	Dione vanillae	Nymphalidae	404.5	404.4	-	-	1877	1.1	97	1927	1.1	98	31.5	50.0x	Scaffold	Individual-Florida1	-	Pupa	-	Oxford Nanopore	2024-03-15
GCA_031353405.1	Baronia brevicornis	Papilionidae	405.6	405.6			4831	0.403	272	4870	0.399512	279	35	54.0x	Scaffold	-	Thorax, abdomen and legs	Adult	Female	Oxford Nanopore GridION, Illumina NovaSeq	2023-09-12
GCA_029286785.1	Meandrusa payeni	Papilionidae	409.8	409.8	-	-	-	-	-	184	13.5	13.5	13.5	82.0x	Contig	-	-	-	-	Oxford Nanopore	2023-03-20
GCA_018251895.1	Agathymus mariae mariae	Hesperiidae	410.5	410.5	-	-	-	-	-	169692	0.00654297	18051	35	1.4x	Contig	-	-	-	Male	Illumina HiSeq X Ten	2021-05-03
GCA_018244795.1	Parelbella ahira ahira	Hesperiidae	410.5	410.5	-	-	-	-	-	169692	0.00654297	18051	35	1.4x	Contig	-	-	-	Female	HiSeq X Ten	2021-05-03
GCA_040967135.1	Heliconius hecale	Nymphalidae	413.1	329.1	-	-	248160	11.7	13	367011	0.0015625	51120	32.5	80.0x	Scaffold	-	Whole organism	Adult	-	Illumina	2024-07-30
GCA_963856015.1	Helicoverpa assulta	Noctuidae	415.2	415.2	-	-	32	14	14	33	14	14	37.5	100.0x	Scaffold	-	Whole organism	Adult	Female	PacBio RS II, PromethION, Illumina NovaSeq 6000	2023-12-17
GCA_018251015.1	Phocides pigmalion okeechobee	Hesperiidae	416.4	416.4	-	-	-	-	-	77184	0.00927734	12830	35	1.4x	Contig	-	-	-	Male	HiSeq X Ten	2021-05-03
GCA_018251915.1	Urbanus proteus proteus	Hesperiidae	417.9	417.9	-	-	-	-	-	190311	0.00625	17528	35	1.4x	Contig	-	-	-	-	Illumina HiSeq X Ten	2021-05-03
GCA_040937965.1	Plebejus melissa	Lycaenidae	419.6	419.6	-	-	-	-	-	326	2.3	49	36.5	35.0x	Contig	-	-	-	-	Oxford Nanopore MinION	2024-07-29
GCA_036026155.1	Mechanitis lysimnia	Nymphalidae	423.9	403.8	-	-	500921	0.002	32241	530876	0.00126953	66600	30.5	120.0x	Scaffold	-	-	Adult	-	Illumina	2024-01-25
GCA_018249125.1	Asbolis capucinus	Hesperiidae	428.9	428.9	-	-	-	-	-	140243	0.00791016	14830	35.5	1.4x	Contig	-	-	-	-	Illumina HiSeq X Ten	2021-05-03
GCA_003671415.1	Megathymus violae	Hesperiidae	429.4	427.4	-	-	1515	4.2	28	9919	0.090625	1411	35	120.0x	Scaffold	-	Whole organism	Adult	Male	Illumina HiSeq	2018-10-22
GCA_037950945.1	Hypolimnas misippus	Nymphalidae	438.1	438	-	-	218	14.6	14	333	13	15	32	32.4x	Scaffold	Offspring 1	Whole organism	-	-	PacBio	2024-04-03
GCA_030625045.1	Achroia grisella	Pyralidae	442.9	442.9	-	0	-	-	-	525	3.1	43	33.5	100.0x	Contig	CSIRO2021	-	-	-	Oxford Nanopore PromethION, Illumina HiSeq	2023-08-03
GCA_029255805.1	Keiferia lycopersicella	Gelechiidae	442.9	442.9	-	-	-	-	-	60	14.6	12	39	10.0x	Contig	-	Whole organism	Larva	-	PacBio Sequel	2023-03-17
GCA_028537555.1	Battus philenor	Papilionidae	443.2	443.2	-	-	109	15.2	14	119	14.6	14	34	33.0x	Scaffold	CCGP_79_NKW_IND1	-	Adult	Female	PacBio Sequel II, PacBio Sequel Iie, Illumina NovaSeq;, Dovetail OmniC	2023-02-07
GCA_021202915.1	Heliconius himera	Nymphalidae	443.4	443.4	-	-	-	-	-	1593	0.519238	212	33.5	14.3x	Contig	Hh08-01	Thorax	Adult	Female	PacBio Sequel	2021-12-15
GCA_040966655.1	Heliconius timareta	Nymphalidae	444.7	372.6	-	-	247656	11.4	14	368089	0.00175781	51134	32.5	80.0x	Scaffold	-	Whole organism	Adult	-	Illumina	2024-07-30
GCA_002197625.1	Bombyx huttoni	Bombycidae	450.3	445.6	-	-	672913	878 bp	131167	-	768 bp	156741	37	30.0x	Scaffold	-	-	-	Male	Illumina HiSeq	2017-06-19
GCA_030180105.1	Hyles lineata	Sphingidae	452.6	452.6	-	1	-	-	-	55	14.3	13	36	25.0x	Contig	-	Thorax	Pupa	Male	PacBio Sequel	2023-06-12
GCA_018247575.1	Mimoides lysithous rurik	Papilionidae	458.3	458.3	-	-	-	-	-	168924	0.00458984	28246	36	1.5x	Contig	-	Legs	-	-	NextSeq 550	2021-05-03
GCA_018249875.1	Cecropterus toxeus	Hesperiidae	462.1	462.1	-	-	-	-	-	137600	0.00742187	17432	35	1.5x	Contig	-	-	-	Female	Illumina HiSeq X Ten	2021-05-03
GCA_022398575.1	Heliothis subflexa	Noctuidae	466.2	285.9	-	-	7654	0.258	515	488160	0.0015625	49069	36	100.0x	Scaffold	HSU_RG_0222	Whole organism	Pupa	Male	Illumina HiSeq	2022-02-25
GCA_035578125.1	Mellilla xanthometata	Geometridae	466.3	466.3	-	-	60	14.6	14	104	8.6	19	36	35.0x	Scaffold	-	Whole organism	Adult	-	PacBio Sequel, Dovetail Omni-C, UniversalSequencing TellSeq	2024-01-11
GCA_005406045.1	Adoxophyes honmai	Tortricidae	469.6	434.4	-	-	72695	0.184	747	92343	0.0255859	4751	38.5	338.0x	Scaffold	-	-	-	-	Illumina Hiseq 2000	2019-04-08
GCA_024363005.1	Charaxes varanes	Nymphalidae	470.1	468.2	-	-	50420	1.9	29	67475	0.053125	2054	35	120.0x	Scaffold	-	-	-	-	Illumina	2022-07-21
GCA_029286595.1	Bhutanitis thaidina	Papilionidae	471.4	471.4	-	-	-	-	-	108	15.6	13	37.5	174.0x	Contig	-	Whole organism	-	-	Oxford Nanopore	2023-03-20
GCA_907164665.1	Colias nastes	Pieridae	479.2	471.9	-	-	46249	0.023	5228	58081	0.015625	8134	34	110.0x	Scaffold	-	-	-	-	NovaSeq6000	2023-05-18
GCA_947086505.1	Morpho deidamia	Nymphalidae	484.9	484.9	-	-	-	-	-	58	18.4	13	35	52.0x	Contig	-	Thorax	Adult	Male	PacBio_Smrt	2023-04-08
GCA_907164685.1	Colias eurytheme	Pieridae	485.5	474.2	-	-	47468	0.02	5400	57046	0.0151367	8723	33	50.0x	Scaffold	-	-	-	-	NovaSeq6000	2023-05-18
GCA_038387885.1	Spodoptera picta	Noctuidae	486.6	486.6	-	-	-	-	-	805	2.7	54	37.5	78.0x	Contig	-	-	Pupa	-	Oxford Nanopore PromethION	2024-04-18
GCA_036320925.1	Automeris io	Saturniidae	490.2	490.2	-	-	-	-	-	204	15.8	13	36.5	14.0x	Contig	-	Abdomen and thorax	Adult	Male	PacBio Sequel	2024-01-31
GCA_947086495.1	Morpho achilles	Nymphalidae	490.2	490.2	-	-	-	-	-	490.2	17.9	13	35.5	52.0x	Contig	-	Thorax	Adult	Male	PacBio_Smrt	2023-04-08
GCA_007844875.1	Busseola fusca	Noctuidae	492.9	490.2	-	-	201398	0.003	37071	227515	0.00263672	53226	39.5	70.0x	Scaffold	-	Leg	-	-	Illumina MiSeq	2019-08-05
GCA_012932125.1	Conopomorpha cramerella	Gracillariidae	497.3	495.8	-	-	73142	0.012	9488	74953	0.0111328	10083	38	99.0x	Scaffold	Tawau, Sabah	-	-	-	Illumina HiSeq	2020-04-29
GCA_035772565.1	Antheraea assamensis	Saturniidae	498.4	498.4	-	-	-	-	-	424	3	40	34	110.0x	Contig	HX_2023a	Whole organism	Pupa	-	PacBio RSII	2024-01-17
GCA_041222505.1	Epargyreus clarus	Hesperiidae	510	510	-	-	-	-	-	68	15.2	15	36	63.1x	Contig	Ecla_fem2	Whole organism	Pupa	Female	PacBio Revio	2024-08-12
GCA_003709505.1	Hyphantria cunea	Erebidae	510.5	508.1	-	-	4394	1.1	126	9505	0.14873	983	35.5	289.0x	Scaffold	Tianjin	Whole organism	Pupa	-	Illumina	2018-11-01
GCA_964263855.1	Erebia stirius	Nymphalidae	512.2	512.2	-	-	49	21	9	116	10.1	19	37	47.0x	Chromosome	-	Whole organism	Adult	Male	PacBio, Arima2	2024-09-15
GCA_020976665.1	Heortia vitessoides	Crambidae	517.9	511.6	-	-	5603	18.2	13	17702	0.115234	1252	35.5	56.5x	Scaffold	-	-	-	-	Illumina HiSeq	2021-11-24
GCA_026122275.1	Junonia oenone	Nymphalidae	529.4	509.2	-	-	394693	0.002	85943	410119	0.00146484	105029	32.5	120.0x	Scaffold	-	Whole organism	-	-	Illumina	2022-11-10
GCA_037349165.1	Choristoneura rosaceana	Tortricidae	531.9	531.9	-	1	-	-	-	75	14.7	16	38	73.9x	Contig	-	Whole organism	Larva	-	PacBio Sequel II	2024-03-20
GCA_040938105.1	Erebia cassioides	Nymphalidae	536	536	-	-	-	-	-	2863	0.340625	459	37	68.2x	Contig	-	Thorax	-	Female	PacBio Sequel	2024-07-29
GCA_029227775.1	Morpho helenor	Nymphalidae	536	536	-	-	-	-	-	155	17.2	13	35	35.0x	Contig	-	Thorax	Adult	Male	PacBio Sequel	2023-03-16
GCA_017140195.1	Eumaeus atala	Lycaenidae	538.1	534.4	-	-	12781	0.566	287	36037	0.0351562	4575	39	92.0x	Scaffold	-	-	-	-	Illumina HiSeq	2021-03-02
GCA_020383195.1	Neomicropteryx cornuta	Micropterigidae	541.1	541.1	-	-	-	-	-	101	16.9	11	33.5	10.0x	Contig	-	Whole organism	Larva	-	PacBio	2021-10-08
GCA_029286865.1	Teinopalpus imperialis	Papilionidae	544.7	544.7	-	-	1185	13.4	17	1204	11.9	18	36	104.0x	Scaffold	-	-	-	-	Oxford Nanopore	2023-03-20
GCA_041107935.1	Heliconius erato	Nymphalidae	557.5	503.5	-	-	334450	15.2	14	560048	0.0015625	80774	33	80.0x	Scaffold	YT226XYAXI	-	Adult	-	Illumina HiSeq	2024-08-08
GCA_002930495.1	Cecropterus lyciades	Hesperiidae	566.8	566.8	-	1	47368	0.545	280	160776	0.00751953	19687	35.5	84.0x	Scaffold	-	Whole organism	-	Male	Illumina HiSeq	2018-02-20
GCA_015832385.1	Elymnias hypermnestra	Nymphalidae	566.9	555.4	-	1	939	4	41	8802	0.14873	946	35	131.0x	Scaffold	2sam	Thorax	Adult	Female	Illumina HiSeq 4000	2020-12-08
GCA_002192655.3	Mamestra configurata	Noctuidae	571.3	559.4	-	1	86779	0.203	582	99063	0.0415039	3088	38	7438.0x	Scaffold	AAFC colony	-	Pupa	Male	Illumina HiSeq	2019-08-02
GCA_902825455.1	Arctia plantaginis	Erebidae	578	578	-	-	1050	9.8	18	1263	4.3	36	36.5	73.0x	Scaffold	-	Thorax	Adult	-	-	2020-04-17
GCA_037179445.1	Phengaris alcon alcon	Lycaenidae	590.4	590.4	-	-	-	-	-	986	1.5	110	36.5	15.0x	Contig	-	-	-	-	PacBio Sequel	2024-03-15
GCA_017165845.1	Thaumetopoea pityocampa	Notodontidae	593.4	576.4	-	-	38644	0.028	5899	396704	0.00400391	35736	37	250.0x	Scaffold	ASH_NBICSL_2017	Head	Larva	-	Illumina HiSeq	2021-03-04
GCA_029286605.1	Sericinus montela	Papilionidae	594.8	594.8	-	-	1216	5.7	29	1222	5.7	29	36	57.0x	Scaffold	-	Whole organism	-	-	Oxford Nanopore	2023-03-20
GCA_036375495.1	Agrotis segetum	Noctuidae	600	600	-	-	-	-	-	712	2.5	69	38	74.5x	Contig	AsSz2019	-	Adult	-	PacBio	2024-02-05
GCA_036937285.1	Euphydryas editha	Nymphalidae	614.7	614.7	-	1	95	20.9	14	128	20.2	14	34	61.0x	Scaffold	Ee001	Thorax	Adult	-	Illumina NovaSeq 6000, Dovetail OmniC, PacBio Sequel Iie	2024-03-01
GCA_036365455.1	Macrosoma leucophasiata	Hedylidae	616	616	-	-	-	-	-	62	22.3	13	38	32.0x	Contig	-	Whole organism	Adult	-	PacBio Sequel	2024-02-05
GCA_029286875.1	Lamproptera curius	Papilionidae	623.7	623.7	-	-	-	-	-	1969	2.7	66	34.5	56.0x	Contig	-	-	-	-	Oxford Nanopore	2023-03-20
GCA_041475385.1	Maruca vitrata	Crambidae	627.6	627.6	-	-	-	-	-	56	14	20	37.5	140.0x	Contig	-	-	Larva	Pooled male and female	PacBio Sequel	2024-08-26
GCA_027580185.1	Tuta absoluta	Gelechiidae	635.9	635.9	-	-	-	-	-	132	13.4	17	38.5	27.0x	Contig	TA72	Whole organism	Larva	-	PacBio Sequel II	2023-01-06
GCA_040670105.1	Elophila obliteralis	Crambidae	646.1	646.1	-	-	-	-	-	103	23.1	13	35.5	40.0x	Contig	-	Thorax	Larva	-	PacBio Sequel	2024-07-12
GCA_964263895.1	Erebia flavofasciata	Nymphalidae	647.5	647.5	21	1	284	30.6	7	456	9.2	24	37.5	36.0x	Chromosome		Whole organism	Adult	Female	PacBio, Arima2	2024-09-15
GCA_024500475.1	Phthorimaea operculella	Gelechiidae	648.2	648.2	29	-	-	-	-	665	3.2	61	39.5	108.0x	Contig	IPPTM01	-	-	-	Oxford Nanopore	2022-08-01
GCA_949711755.1	Leptidea juvernica	Pieridae	659.6	632.3	-	-	16073	15.7	15	30088	0.0776367	2261	35.5	39.0x	Scaffold	-	-	Pupa	Male	Illumina	2023-04-09
GCA_949711725.1	Leptidea reali	Pieridae	670.1	645.1	-	-	16210	22.9	12	29081	0.0799805	2155	35.5	49.0x	Scaffold	-	-	Pupa	Female	Illumina	2023-04-09
GCA_014332785.1	Antheraea mylitta	Saturniidae	698.4	658.6	-	-	16774	5.3	38	37190	0.0625	2894	35.5	166.6x	Scaffold	-	-	Pupa	Male	Illumina HiSeq, PacBio Sequel	2020-08-28
GCA_005406025.1	Eumeta japonica	Psychidae	727.1	727.1	-	-	12694	0.316	646	12695	0.316406	646	34	7.2x	Scaffold	-	-	-	-	Illumina NextSeq 500, Illumina MiSeq, ONT MinION	2019-04-18
GCA_019845155.1	Luehdorfia chinensis	Papilionidae	727.4	727.1	-	-	700	6.5	33	733	5.9	37	38	100.0x	Scaffold	-	Whole organism	-	-	Illumina	2021-09-01
GCA_001625245.1	Calycopis cecrops	Lycaenidae	728.8	689	-	-		0.228	852	128193	0.0113281	17200	37	131.0x	Scaffold	-	-	Adult	Female	Illumina	2016-04-21
GCA_003589595.1	Hyposmocoma kahamanoa	Cosmopterigidae	731.4	645.4	2929	-	-	13.5	18	18849	0.0575195	3100	36.5	41.0x	Scaffold	-	Whole organism	Adult	-	Illumina HiSeq	2018-09-21
GCA_018248195.1	Archon apollinus	Papilionidae	739.5	739.5	-	-	679950	0.002	-	-	-	118811	36	2.5x	Contig	-	Legs	-	-	NextSeq 550	2021-05-03
GCA_029955525.1	Oeneis ivallda	Nymphalidae	770.9	770.9	-	-	128	25.7	14	263	10.1	26	38	29.0x	Scaffold	-	Thorax	Adult	Female	Illumina NovaSeq, PacBio Sequel IIe, Dovetail OmniC	2023-05-08
GCA_015888305.1	Antheraea pernyi	Saturniidae	787	737.5	-	-	72727	0.33	461	103045	0.0443359	4256	35	100.0x	Scaffold	Jiaolan	Whole organism	Larva	-	Illumina HiSeq	2020-12-07
GCA_002245505.1	Calephelis nemesis	Riodinidae	808.5	783.6	-	-	40359	0.201	1057	108700	0.0183594	11313	35	82.0x	Scaffold	-	-	-	Male	Illumina HiSeq 2500	2017-08-10
GCA_019425675.1	Leucinodes orbonalis	Crambidae	855.3	844	-	-	14891	0.105	2312	19811	0.0750977	3150	36.5	350.0x	Scaffold	L1 B-IND-2017	-	-	Female	PacBio, Illumina HiSeq	2021-07-29
GCA_025505425.1	Graphium colonna	Papilionidae	1331.2	1331.2	-	-	857676	0.003	101954	868865	0.00283203	113657	34	165.0x	Scaffold	-	Whole insect	-	-	Illumina	2022-09-30
GCA_963668995.1	Parnassius mnemosyne	Papilionidae	1536	1536	-	-	169	49.6	13	285	23.9	22	38	30.0x	Scaffold	-	Thorax	Adult	Female	PacBio HiFi, Illumina Hi-C	2024-02-08
GCA_027564375.1	Micropterix facetella	Micropterigidae	1024	822.9	-	-	181425	24.1	18	304662	0.00380859	62513	37.5	120.0x	Scaffold	-	Whole insect	-	Female	Illumina	2021-05-03
GCA_018247895.1	Parnassius honrathi	Papilionidae	1024	1024	-	-	-	-	-	415289	0.00410156	70384	37	3.4x	Contig	-	legs	-	-	Illumina HiSeq 2500	2021-05-03
GCA_018237985.1	Abisara bifasciata	Riodinidae	332.7	332.7	-	-	-	-	-	754990	464bp	238925	32.5	1.1x	Contig		-	Adult		HiSeq X Ten	2021-05-03
GCA_018248935.1	Aeromachus stigmata shanda	Hesperiidae	212.6	212.6	-	-	-	-	-	358973	784bp	81820	35.5	-	Contig	-	-	-	Male	HiSeq X Ten	2021-05-03
GCA_018251295.1	Aethilla lavochrea	Hesperiidae	284.8	284.8	-	-	-	-	-	553389	624bp	138779	36	-	Contig	-	-	-	-	HiSeq X Ten	2021-05-03
GCA_018245935.1	Agara belti belti	Hesperiidae	285.6	285.6	-	-	-	-	-	104996	0.00488281	16380	36.5	-	Contig	-	-	-	Male	Illumina HiSeq X Ten	2021-05-03
GCA_018248955.1	Aguna camagura	Hesperiidae	49.5	49.5	-	-	-	-	-	98878	0.000976562	8650	43.5	-	Contig	-	-	-	Male	HiSeq X Ten	2021-05-03
GCA_022318285.1	Aguna claxon	Hesperiidae	220.9	220.9	-	-	-	-	-	595484	368bp	185507	37.5	-	Contig	-	-	-	Male	HiSeq X Ten	2022-02-17
GCA_018249175.1	Aguna metophis	Hesperiidae	305.1	305.1	-	-	-	-	-	480151	840bp	108454	36	1.0x	Contig	-	-	-	Female	HiSeq X Ten	2021-05-03
GCA_018230925.1	Agyllia agylla	Hesperiidae	130	130	-	-	-	-	-	342793	379bp	118590	36	-	Contig	-	-	-	-	Illumina HiSeq X Ten	2021-05-03
GCA_018231025.1	Agyllia kituina	Hesperiidae	188.6	188.6	-	-	-	-	-	389381	524bp	115771	34	-	Contig	-	-	-	-	Illumina HiSeq X Ten	2021-05-03
GCA_018249475.1	Alera haworthiana	Hesperiidae	4.1	4.1	-	-	-	-	-	13232	278bp	4959	36	-	Contig	-	-	-	Male	HiSeq X Ten	2021-05-03
GCA_018248115.1	Allancastria cerisyi ferdinandi	Papilionidae	149.9	149.9	-	-	-	-	-	356280	436bp	99647	38.5	-	Contig	-	Legs	-	-	NextSeq 550	2021-05-03
GCA_018251355.1	Ampittia dioscorides camertes	Hesperiidae	247.9	247.9	-	-	-	-	-	557635	470bp	152031	35.5	-	Contig	-	-	-	Male	HiSeq X Ten	2021-05-03
GCA_018250755.1	Anastrus sempiternus	Hesperiidae	283	283	-	-	-	-	-	618996	477bp	157669	40	-	Contig	-	-	-	-	HiSeq X Ten	2021-05-03
GCA_018249655.1	Anisynta dominula	Hesperiidae	106.5	106.5	-	-	-	-	-	305272	332bp	106868	36	-	Contig	-	-	-	Female	Illumina HiSeq X Ten	2021-05-03
GCA_022318365.1	Anthoptus insignis	Hesperiidae	357.1	357.1	-	-	-	-	-	560262	881bp	120519	36	1.2x	Contig	-	-	-	Male	HiSeq X Ten	2022-02-17
GCA_024757885.1	Apantesis nais	Erebidae	620.1	614.5	-	-	777699	0.001	105898	786896	0.00146484	112992	35.5	140.0x	Scaffold	-	Whole insect	-	-	Illumina	2022-08-28
GCA_018236005.1	Apodemia ares	Riodinidae	448.6	448.6	-	-	-	-	-	928020	540bp	223485	35	1.5x	Contig	-	-	Adult	Male	HiSeq X Ten	2021-05-03
GCA_018236945.1	Apodemia arnacis	Riodinidae	342.3	342.3	-	-	-	-	-	901744	381bp	312735	34	1.1x	Contig	-	-	-	Male	HiSeq X Ten	2021-05-03
GCA_018235905.1	Apodemia chisosensis	Riodinidae	610.7	610.7	-	-	-	-	-	629132	0.00146484	124119	35	2.0x	Contig	-	-	-	Female	HiSeq X Ten	2021-05-03
GCA_018236965.1	Apodemia duryi	Riodinidae	647.8	647.8	-	-	-	-	-	748217	0.00126953	147652	34.5	2.2x	Contig	-	-	Adult	Male	HiSeq X Ten	2021-05-03
GCA_022343005.1	Apodemia hepburni	Riodinidae	433.3	433.3	-	-	-	-	-	651233	0.000976562	119991	34	1.5x	Contig	-	-	-	-	HiSeq X Ten	2022-02-18
GCA_018237965.1	Apodemia hypoglauca	Riodinidae	215.1	215.1	-	-	-	-	-	613549	347bp	225622	33.5	-	Contig	-	-	Adult	Female	HiSeq X Ten	2021-05-03
GCA_018236045.1	Apodemia mejicanus	Riodinidae	198.6	198.6	-	-	-	-	-	604822	319bp	232320	35	-	Contig	-	-	Adult	Female	HiSeq X Ten	2021-05-03
GCA_018236985.1	Apodemia multiplaga	Riodinidae	21.7	21.7	-	-	-	-	-	66879	283bp	23610	34.5	-	Contig	-	-	Adult	Female	HiSeq X Ten	2021-05-03
GCA_018237385.1	Apodemia murphyi	Riodinidae	334.4	334.4	-	-	-	-	-	787522	436bp	235411	34	1.1x	Contig	-	-	Adult	Male	HiSeq X Ten	2021-05-03
GCA_018235965.1	Apodemia nais	Riodinidae	95.2	95.2	-	-	-	-	-	305993	299bp	121593	32	-	Contig	-	-	Adult	Male	HiSeq X Ten	2021-05-03
GCA_022343025.1	Apodemia palmerii	Riodinidae	339.4	339.4	-	-	-	-	-	789481	449bp	255752	32.5	1.1x	Contig	-	-	Adult	-	HiSeq X Ten	2022-02-18
GCA_018235885.1	Apodemia virgulti	Riodinidae	145.4	145.4	-	-	-	-	-	433873	312bp	154838	34	-	Contig	-	-	Adult	Male	HiSeq X Ten	2021-05-03
GCA_018237765.1	Apodemia walkeri	Riodinidae	394.9	394.9	-	-	-	-	-	500614	0.00117187	97350	34.5	1.3x	Contig	-	-	Adult	Male	HiSeq X Ten	2021-05-03
GCA_018245455.1	Apostictopterus fuliginosus	Hesperiidae	99.1	99.1	-	-	-	-	-	271100	356bp	88682	37	-	Contig	-	-	Adult	Male	Illumina HiSeq X Ten	2021-05-03
GCA_018239065.1	Apyrrothrix araxes araxes	Hesperiidae	318.7	318.7	-	-	-	-	-	405085	0.00107422	86248	36	1.1x	Contig	-	-	-	Male	Illumina HiSeq X Ten	2021-05-03
GCA_018239105.1	Apyrrothrix arizonae	Hesperiidae	201.6	201.6	-	-	-	-	-	519412	395bp	180304	34.5	-	Contig	-	-	-	Male	Illumina HiSeq X Ten	2021-05-03
GCA_018245115.1	Apyrrothrix chalybea chloris	Hesperiidae	265.2	265.2	-	-	-	-	-	579835	490bp	181085	35.5	-	Contig	-	-	-	Female	Illumina HiSeq X Ten	2021-05-03
GCA_018237565.1	Apyrrothrix hoffmanni	Hesperiidae	26.8	26.8	-	-	-	-	-	88393	286bp	35443	33.5	-	Contig	-	-	-	Male	Illumina HiSeq X Ten	2021-05-03
GCA_018237545.1	Apyrrothrix mulleri	Hesperiidae	39.2	39.2	-	-	-	-	-	78183	644bp	14298	44.5	-	Contig	-	-	-	Male	Illumina HiSeq X Ten	2021-05-03
GCA_018237525.1	Apyrrothrix sangaris	Hesperiidae	18.1	18.1	-	-	-	-	-	62161	275bp	26135	36.5	-	Contig	-	-	-	Male	Illumina HiSeq X Ten	2021-05-03
GCA_018249555.1	Ardaris aerata	Hesperiidae	44.7	44.7	-	-	-	-	-	148487	291bp	60831	34	-	Contig	-	-	-	Male	Illumina HiSeq X Ten	2021-05-03
GCA_018246835.1	Ardaris eximia	Hesperiidae	169.7	169.7	-	-	-	-	-	459123	369bp	161593	37	-	Contig	-	-	-	Female	Illumina HiSeq X Ten	2021-05-03
GCA_018244955.1	Ardaris pityusa	Hesperiidae	150.9	150.9	-	-	-	-	-	419002	353bp	149428	37.5	-	Contig	-	-	-	Male	Illumina HiSeq X Ten	2021-05-03
GCA_018246975.1	Ardaris sela sela	Hesperiidae	210.3	210.3	-	-	-	-	-	528192	409bp	180304	36.5	-	Contig	-	-	-	Male	Illumina HiSeq X Ten	2021-05-03
GCA_018247755.1	Arteurotia tractipennis tractipennis	Hesperiidae	32.9	32.9	-	-	-	-	-	111980	273bp	41620	40.5	-	Contig	-	-	-	Male	HiSeq X Ten	2021-05-03
GCA_018247295.1	Aspitha agenoria agenoria	Hesperiidae	221.4	221.4	-	-	-	-	-	391744	651bp	105750	34.5	-	Contig	-	-	-	Male	Illumina HiSeq X Ten	2021-05-03
GCA_018247195.1	Aspitha aspitha rufescens	Hesperiidae	210.3	210.3	-	-	-	-	-	405355	547bp	102578	37	-	Contig	-	-	-	Male	Illumina HiSeq X Ten	2021-05-03
GCA_018244915.1	Aspitha bassleri	Hesperiidae	48.6	48.6	-	-	-	-	-	156009	300bp	62041	38	-	Contig	-	-	-	Male	Illumina HiSeq X Ten	2021-05-03
GCA_018251455.1	Astictopterus jama jama	Hesperiidae	92.1	92.1	-	-	-	-	-	284586	312bp	110465	35	-	Contig	-	-	-	Male	HiSeq X Ten	2021-05-03
GCA_018250335.1	Astraptes enotrus	Hesperiidae	320.5	320.5	-	-	-	-	-	416238	0.00117187	82328	36	1.1x	Contig	-	-	-	-	HiSeq X Ten	2021-05-03
GCA_018250695.1	Astraptes hopfferi	Hesperiidae	315.8	315.8	-	-	-	-	-	346148	0.00146484	63260	36	1.0x	Contig	-	-	-	-	HiSeq X Ten	2021-05-03
GCA_018250735.1	Astraptes talus	Hesperiidae	320.7	320.7	-	-	-	-	-	484531	904bp	107346	36.5	1.1x	Contig	-	-	-	-	HiSeq X Ten	2021-05-03
GCA_018252395.1	Atarnes sallei	Hesperiidae	199	199	-	-	-	-	-	489556	411bp	145473	39	-	Contig	-	-	-	-	HiSeq X Ten	2021-05-03
GCA_018248015.1	Atrophaneura dixoni	Papilionidae	332.8	332.8	-	-	-	-	-	180919	0.0142578	6090	36.5	1.1x	Contig	-	Legs	-	-	NextSeq 550	2021-05-03
GCA_018249035.1	Atrytonopsis hianna hianna	Hesperiidae	372.6	372.6	-	-	-	-	-	501777	0.00107422	103405	36	1.2x	Contig	-	-	-	Female	HiSeq X Ten	2021-05-03
GCA_022318245.1	Augiades crinisus	Hesperiidae	403.7	403.7	-	-	-	-	-	522362	0.00117187	97592	36	1.4x	Contig	-	-	-	Male	HiSeq X Ten	2022-02-17
GCA_018248755.1	Aurina azines	Hesperiidae	317.6	317.6	-	-	-	-	-	482174	981bp	99229	38.5	1.1x	Contig	-	-	-	Male	HiSeq X Ten	2021-05-03
GCA_018248635.1	Aurina dida	Hesperiidae	6.2	6.2	-	-	-	-	-	21438	263bp	8725	37	-	Contig	-	-	-	Male	HiSeq X Ten	2021-05-03
GCA_018245275.1	Aurivittia aurivittata	Hesperiidae	475.4	475.4	-	-	-	-	-	712182	887bp	172275	36	1.6x	Contig	-	-	Adult	Male	Illumina HiSeq X Ten	2021-05-03
GCA_018251555.1	Autochton bipunctatus	Hesperiidae	122.6	122.6	-	-	-	-	-	302511	375bp	81170	39	-	Contig	-	-	-	Male	HiSeq X Ten	2021-05-03
GCA_018249355.1	Autochton longipennis	Hesperiidae	248.6	248.6	-	-	-	-	-	563854	472bp	153312	36.5	-	Contig	-	-	-	Male	HiSeq X Ten	2021-05-03
GCA_018250435.1	Autochton oryx	Hesperiidae	538.5	538.5	-	-	-	-	-	582608	0.0015625	97812	38	1.8x	Contig	-	-	-	Male	HiSeq X Ten	2021-05-03
GCA_018251715.1	Autochton pseudocellus	Hesperiidae	311.7	311.7	-	-	-	-	-	634777	563bp	152899	36.5	1.0x	Contig	-	-	-	Male	HiSeq X Ten	2021-05-03
GCA_018249295.1	Autochton reflexus	Hesperiidae	43.5	43.5	-	-	-	-	-	137742	299bp	53777	36	-	Contig	-	-	-	Female	HiSeq X Ten	2021-05-03
GCA_018249315.1	Autochton zarex	Hesperiidae	321	321	-	-	-	-	-	558168	823bp	115939	38	1.1x	Contig	-	-	-	-	HiSeq X Ten	2021-05-03
GCA_018237305.1	Baeotis zonata zonata	Riodinidae	146.3	146.3	-	-	-	-	-	443485	320bp	168392	32.5	-	Contig	-	-	Adult	Female	HiSeq X Ten	2021-05-03
GCA_018247395.1	Barca bicolor	Hesperiidae	4.8	4.8	-	-	-	-	-	12808	353bp	3729	39.5	-	Contig	-	-	Adult	Male	Illumina HiSeq X Ten	2021-05-03
GCA_018237425.1	Befrostia elegia	Riodinidae	2	2	-	-	-	-	-	6479	275bp	2523	43.5	-	Contig	-	-	Adult	Male	HiSeq X Ten	2021-05-03
GCA_018237785.1	Befrostia lalannei	Riodinidae	106.6	106.6	-	-	-	-	-	340997	299bp	134533	33.5	-	Contig	-	-	Adult	Male	HiSeq X Ten	2021-05-03
GCA_018248175.1	Bhutanitis pulchristriata	Papilionidae	291.5	291.5	-	-	-	-	-	616895	510bp	187349	37	1.0x	Contig	-	Legs	-	-	NextSeq 550	2021-05-03
GCA_018247315.1	Bibasis iluska mahintha	Hesperiidae	96.3	96.3	-	-	-	-	-	285616	327bp	106549	35	-	Contig	-	-	Adult	Female	Illumina HiSeq X Ten	2021-05-03
GCA_018250355.1	Bolla brennus	Hesperiidae	14.9	14.9	-	-	-	-	-	31513	361bp	2687	37	-	Contig	-	-	-	Male	HiSeq X Ten	2021-05-03
GCA_018247915.1	Butleria elwesi	Hesperiidae	248.1	248.1	-	-	-	-	-	618794	408bp	207216	38	-	Contig	-	-	Adult	Male	Illumina HiSeq X Ten	2021-05-03
GCA_018249435.1	Butleria flavomaculatus valdivianus	Hesperiidae	140.9	140.9	-	-	-	-	-	409422	334bp	151394	36.5	-	Contig	-	-	-	-	HiSeq X Ten	2021-05-03
GCA_018251655.1	Cabirus procas	Hesperiidae	359.6	359.6	-	-	-	-	-	414674	0.00136719	76151	36.5	1.2x	Contig	-	-	-	Male	HiSeq X Ten	2021-05-03
GCA_018251375.1	Calpodes ethlius	Hesperiidae	415.7	415.7	-	-	-	-	-	193358	0.00595703	19289	34	1.4x	Contig	-	-	-	Female	HiSeq X Ten	2021-05-03
GCA_018250535.1	Caltoris sirius fusca	Hesperiidae	356.6	356.6	-	-	-	-	-	354525	0.00146484	72800	34.5	1.2x	Contig	-	-	-	Male	HiSeq X Ten	2021-05-03
GCA_018237325.1	Calydna sturnula	Riodinidae	27.1	27.1	-	-	-	-	-	4259	0.00595703	1821	34.5	1.7x	Contig	-	-	Adult	-	HiSeq X Ten	2021-05-03
GCA_018251035.1	Camptopleura auxo	Hesperiidae	285.2	285.2	-	-	-	-	-	623210	495bp	161478	37	-	Contig	-	-	-	-	HiSeq X Ten	2021-05-03
GCA_018231345.1	Carcharodus tripolina	Hesperiidae	167.4	167.4	-	-	-	-	-	464982	356bp	168122	32.5	-	Contig	-	-	-	-	Illumina HiSeq X Ten	2021-05-03
GCA_018248895.1	Carystus phorcus	Hesperiidae	388.3	388.3	-	-	-	-	-	135190	0.00595703	18235	34	1.3x	Contig	-	-	-	-	HiSeq X Ten	2021-05-03
GCA_018249395.1	Cecropterus acanthopoda	Hesperiidae	38.6	38.6	-	-	-	-	-	129503	279bp	52392	33	-	Contig	-	-	-	Female	HiSeq X Ten	2021-05-03
GCA_018247815.1	Cecropterus athesis	Hesperiidae	176.3	176.3	-	-	-	-	-	487438	360bp	175214	37.5	-	Contig	-	-	-	Male	HiSeq X Ten	2021-05-03
GCA_018249335.1	Cecropterus casica	Hesperiidae	390.3	390.3	-	-	-	-	-	438548	0.00136719	86454	36.5	1.3x	Contig	-	-	-	Male	HiSeq X Ten	2021-05-03
GCA_018249275.1	Cecropterus evenus	Hesperiidae	372	372	-	-	-	-	-	397559	0.00136719	78928	35.5	1.2x	Contig	-	-	-	-	HiSeq X Ten	2021-05-03
GCA_018250255.1	Cecropterus phalaecus	Hesperiidae	244.3	244.3	-	-	-	-	-	551430	461bp	151259	36	-	Contig	-	-	-	Female	HiSeq X Ten	2021-05-03
GCA_018249255.1	Cecropterus rinta	Hesperiidae	3.4	3.4	-	-	-	-	-	12451	260bp	5468	40.5	-	Contig	-	-	-	Male	HiSeq X Ten	2021-05-03
GCA_018247785.1	Cecropterus takuta	Hesperiidae	291	291	-	-	-	-	-	616021	528bp	161800	35.5	1.0x	Contig	-	-	-	Male	HiSeq X Ten	2021-05-03
GCA_018249375.1	Cecropterus tehuacana	Hesperiidae	310.6	310.6	-	-	-	-	-	624192	550bp	178581	37.5	1.0x	Contig	-	-	-	Male	HiSeq X Ten	2021-05-03
GCA_018245215.1	Celaenorrhinus cf. opalinus JZ-2019	Hesperiidae	355.2	355.2	-	-	-	-	-	905234	393bp	283795	35.5	1.2x	Contig	-	-	Adult	Female	Illumina HiSeq X Ten	2021-05-03
GCA_018246055.1	Celaenorrhinus ficulnea ficulnea	Hesperiidae	5.8	5.8	-	-	-	-	-	20992	260bp	9139	36	-	Contig	-	-	Adult	-	Illumina HiSeq X Ten	2021-05-03
GCA_018245075.1	Celaenorrhinus patula	Hesperiidae	181.7	181.7	-	-	-	-	-	563979	312bp	220920	36	-	Contig	-	-	Adult	Male	Illumina HiSeq X Ten	2021-05-03
GCA_018249595.1	Chaetocneme critomedia critomedia	Hesperiidae	176.3	176.3	-	-	-	-	-	509570	338bp	186375	34.5	-	Contig	-	-	Adult	Male	Illumina HiSeq X Ten	2021-05-03
GCA_018247515.1	Chamunda chamunda	Hesperiidae	4.4	4.4	-	-	-	-	-	14210	274bp	5433	40	-	Contig	-	-	Adult	Male	Illumina HiSeq X Ten	2021-05-03
GCA_018248395.1	Chioides vintra	Hesperiidae	213	213	-	-	-	-	-	509182	431bp	167067	37	-	Contig	-	-	-	Male	HiSeq X Ten	2021-05-03
GCA_018248655.1	Chiomara georgina	Hesperiidae	399.4	399.4	-	-	-	-	-	480441	0.00136719	80007	36	1.3x	Contig	-	-	-	Female	HiSeq X Ten	2021-05-03
GCA_018249055.1	Codatractus cyledis	Hesperiidae	348.5	348.5	-	-	-	-	-	524640	861bp	127311	36	1.2x	Contig	-	-	-	Male	HiSeq X Ten	2021-05-03
GCA_018247095.1	Coeliades ramanatek ramanatek	Hesperiidae	344.2	344.2	-	-	-	-	-	553183	864bp	116501	33.5	1.1x	Contig	-	-	Adult	Male	Illumina HiSeq X Ten	2021-05-03
GCA_018247015.1	Cornuphallus albafascia	Hesperiidae	86	86	-	-	-	-	-	267239	301bp	100870	38	-	Contig	-	-	Adult	Male	Illumina HiSeq X Ten	2021-05-03
GCA_018248155.1	Cressida cressida	Papilionidae	400.9	400.9	-	-	-	-	-	418915	0.00136719	77780	33	1.4x	Contig	-	Legs	-	-	NextSeq 550	2021-05-03
GCA_018248815.1	Croniades pieria auraria	Hesperiidae	389	389	-	-	-	-	-	114060	0.00585938	19075	36	1.3x	Contig	-	-	-	-	HiSeq X Ten	2021-05-03
GCA_018249575.1	Croniades pieria pieria	Hesperiidae	358.4	358.4	-	-	-	-	-	335035	0.0015625	68480	35.5	1.2x	Contig	-	-	-	Male	Illumina HiSeq X Ten	2021-05-03
GCA_018249235.1	Cupitha purreea	Hesperiidae	308.1	308.1	-	-	-	-	-	411244	0.00107422	85662	35	1.0x	Contig	-	-	-	Male	HiSeq X Ten	2021-05-03
GCA_018237905.1	Curetis bulis	Lycaenidae	371.7	371.7	-	-	-	-	-	520770	0.00107422	97388	35.5	1.2x	Contig	-	-	Adult	Male	HiSeq X Ten	2021-05-03
GCA_018251175.1	Cycloglypha thrasibulus	Hesperiidae	327.3	327.3	-	-	-	-	-	721790	469bp	181796	36.5	1.1x	Contig	-	-	-	-	HiSeq X Ten	2021-05-03
GCA_018247615.1	Dalla cyprius quinka	Hesperiidae	305	305	-	-	-	-	-	406141	0.000976562	90776	37	1.0x	Contig	-	-	Adult	Male	Illumina HiSeq X Ten	2021-05-03
GCA_018245395.1	Dalla eburones eburones	Hesperiidae	272.6	272.6	-	-	-	-	-	286346	0.00126953	61702	37.5	-	Contig	-	-	Adult	Male	Illumina HiSeq X Ten	2021-05-03
GCA_018231745.1	Danaus eresimus	Nymphalidae	233	233	-	-	-	-	-	114536	0.00546875	11196	31.5	-	Contig	-	Thoracic muscle	-	Female	Illumina HiSeq X Ten	2021-05-03
GCA_018231785.1	Danaus gilippus	Nymphalidae	290	290	-	-	-	-	-	373353	0.00136719	45069	30.5	1.0x	Contig	-	Thoracic muscle	-	Female	Illumina HiSeq 2000	2021-05-03
GCA_009731565.1	Danaus plexippus plexippus	Nymphalidae	248.7	241.9	30	-	4115	9.2	12	10791	0.105469	567	31.5	522.0x	Chromosome	-	-	-	Female	Illumina HiSeq	2019-12-11
GCA_018248255.1	Dardarina dardaris	Hesperiidae	210.1	210.1	-	-	-	-	-	269265	0.00117187	55246	36.5	-	Contig	-	-	-	-	HiSeq X Ten	2021-05-03
GCA_018237465.1	Dianesia carteri	Riodinidae	16.6	16.6	-	-	-	-	-	55582	275bp	22258	35	-	Contig	-	-	Adult	-	HiSeq X Ten	2021-05-03
GCA_013421085.1	Dione vanillae vanillae	Nymphalidae	390.7	390.1	-	-	45019	0.021	4904	79042	0.00849609	13144	31.5	196.0x	Scaffold	-	Thorax	-	-	Illumina HiSeq	2020-07-16
GCA_027564475.1	Doxocopa laurentia	Nymphalidae	425.2	410.6	-	-	303012	0.002	55694	319141	0.00146484	74934	32	85.0x	Scaffold	-	Whole insect	-	-	Illumina	2023-01-03
GCA_018251635.1	Drephalys kidonoi	Hesperiidae	357.1	357.1	-	-	-	-	-	555831	940bp	113054	36.5	1.2x	Contig	-	-	-	-	HiSeq X Ten	2021-05-03
GCA_040967215.1	Dryas iulia	Nymphalidae	404.7	312.1	-	-	283060	0.003	4456	337284	0.00136719	68295	34	80.0x	Scaffold	-	Whole insect	Adult	-	Illumina	2024-07-30
GCA_018247695.1	Dryas iulia iulia	Nymphalidae	784.6	784.6	-	-	-	-	-	384690	0.00498047	41741	33.5	2.6x	Contig	-	Thorax	-	-	Illumina HiSeq 2500	2021-05-03
GCA_018247115.1	Duroca duroca duroca	Hesperiidae	271.9	271.9	-	-	-	-	-	361446	0.00107422	75847	35	-	Contig	-	-	-	Male	HiSeq X Ten	2021-05-03
GCA_018249995.1	Dyscophellus porcius	Hesperiidae	411.4	411.4	-	-	-	-	-	514793	0.00117187	103108	37	1.4x	Contig	-	-	-	Male	HiSeq X Ten	2021-05-03
GCA_018251775.1	Eantis pallida	Hesperiidae	260.3	260.3	-	-	-	-	-	543251	520bp	165528	36	-	Contig	-	-	-	Male	HiSeq X Ten	2021-05-03
GCA_018249015.1	Eantis tosta	Hesperiidae	326.5	362.5	-	-	-	-	-	489509	0.00107422	91425	34.5	1.2x	Contig	-	-	-	Male	HiSeq X Ten	2021-05-03
GCA_018250995.1	Ebrietas anacreon	Hesperiidae	360.1	360.1	-	-	-	-	-	652693	729bp	139584	36	1.2x	Contig	-	-	-	-	HiSeq X Ten	2021-05-03
GCA_018248775.1	Ectomis labriaris	Hesperiidae	263.6	263.6	-	-	-	-	-	439345	777bp	105768	35.5	-	Contig	-	-	-	Male	HiSeq X Ten	2021-05-03
GCA_018248715.1	Ectomis perniciosus	Hesperiidae	69.4	69.4	-	-	-	-	-	188689	322bp	57619	38.5	-	Contig	-	-	-	Male	HiSeq X Ten	2021-05-03
GCA_018248455.1	Ectomis pervivax	Hesperiidae	267.2	267.2	-	-	-	-	-	537137	570bp	122690	35.5	-	Contig	-	-	-	-	HiSeq X Ten	2021-05-03
GCA_018236905.1	Emesis aerigera	Riodinidae	65	65	-	-	-	-	-	209458	297bp	83883	32	-	Contig	-	-	Adult	Male	HiSeq X Ten	2021-05-03
GCA_018236165.1	Emesis angularis	Riodinidae	620.1	620.1	-	-	-	-	-	1107553	664bp	294073	34.5	2.1x	Contig	-	-	Adult	-	HiSeq X Ten	2021-05-03
GCA_018236585.1	Emesis aurimna	Riodinidae	531	531	-	-	-	-	-	1070787	551bp	310590	33.5	1.8x	Contig	-	-	Adult	-	HiSeq X Ten	2021-05-03
GCA_018236405.1	Emesis brimo	Riodinidae	550.7	550.7	-	-	-	-	-	874619	865bp	189918	33	1.8x	Contig	-	-	Adult	Female	HiSeq X Ten	2021-05-03
GCA_018236245.1	Emesis brimo vimena	Riodinidae	6	6	-	-	-	-	-	17943	294bp	6115	39	-	Contig	-	-	Adult	Female	HiSeq X Ten	2021-05-03
GCA_018236685.1	Emesis castigata	Riodinidae	521.5	521.5	-	-	-	-	-	1165059	476bp	354852	33.5	1.7x	Contig	-	-	Adult	-	HiSeq X Ten	2021-05-03
GCA_018236885.1	Emesis cerea	Riodinidae	46	46	-	-	-	-	-	123498	349bp	39391	39	-	Contig	-	-	Adult	-	HiSeq X Ten	2021-05-03
GCA_018237445.1	Emesis condigna	Riodinidae	606.7	606.7	-	-	-	-	-	1169748	583bp	334658	33.5	2.0x	Contig	-	-	Adult	-	HiSeq X Ten	2021-05-03
GCA_018237205.1	Emesis cypria	Riodinidae	465.4	465.4	-	-	-	-	-	1113879	435bp	367015	32.5	1.5x	Contig	-	-	Adult	-	HiSeq X Ten	2021-05-03
GCA_018237745.1	Emesis diogenia	Riodinidae	492.9	492.9	-	-	-	-	-	1038225	521bp	284077	33.5	1.6x	Contig	-	-	Adult	-	HiSeq X Ten	2021-05-03
GCA_018237125.1	Emesis eurydice	Riodinidae	534.3	534.3	-	-	-	-	-	1164988	493bp	365744	33	1.8x	Contig	-	-	Adult	-	HiSeq X Ten	2021-05-03
GCA_018237105.1	Emesis fastidiosa	Riodinidae	567.7	567.7	-	-	-	-	-	1140955	549bp	339350	33	1.9x	Contig	-	-	Adult	-	HiSeq X Ten	2021-05-03
GCA_018236025.1	Emesis fatimella nobilata	Riodinidae	12.8	12.8	-	-	-	-	-	39155	290bp	13887	33.5	-	Contig	-	-	Adult	-	HiSeq X Ten	2021-05-03
GCA_018237045.1	Emesis furor	Riodinidae	534.5	534.5	-	-	-	-	-	1122413	522bp	314105	32.5	1.8x	Contig	-	-	Adult	-	HiSeq X Ten	2021-05-03
GCA_018236565.1	Emesis glaucescens	Riodinidae	525.3	525.3	-	-	-	-	-	1132531	498bp	356475	33	1.8x	Contig	-	-	Adult	-	HiSeq X Ten	2021-05-03
GCA_018236145.1	Emesis heterochroa	Riodinidae	674.3	674.3	-	-	-	-	-	854401	0.00107422	192144	34	2.2x	Contig	-	-	Adult	-	HiSeq X Ten	2021-05-03
GCA_018237145.1	Emesis heteroclita	Riodinidae	545.4	545.4	-	-	-	-	-	1149646	512bp	344910	33	1.8x	Contig	-	-	Adult	-	HiSeq X Ten	2021-05-03
GCA_018237245.1	Emesis heteroclita adelpha	Riodinidae	40.3	40.3	-	-	-	-	-	127848	290bp	48919	31.5	-	Contig	-	-	Adult	Male	HiSeq X Ten	2021-05-03
GCA_018237265.1	Emesis lacrines	Riodinidae	698	698	-	-	-	-	-	1289394	645bp	331339	34	2.3x	Contig	-	-	Adult	-	HiSeq X Ten	2021-05-03
GCA_018236545.1	Emesis liodes	Riodinidae	604.8	604.8	-	-	-	-	-	1045509	673bp	290377	33	2.0x	Contig	-	-	Adult	-	HiSeq X Ten	2021-05-03
GCA_018236525.1	Emesis lucinda	Riodinidae	715.3	715.3	-	-	-	-	-	1051956	869bp	259499	33.5	2.4x	Contig	-	-	Adult	-	HiSeq X Ten	2021-05-03
GCA_018236285.1	Emesis lupina	Riodinidae	289.5	289.5	-	-	-	-	-	800584	360bp	288060	32	1.0x	Contig	-	-	Adult	Female	HiSeq X Ten	2021-05-03
GCA_018237065.1	Emesis mandana	Riodinidae	455.9	455.9	-	-	-	-	-	1093853	430bp	354898	32.5	1.5x	Contig	-	-	Adult	-	HiSeq X Ten	2021-05-03
GCA_018236185.1	Emesis melancholica	Riodinidae	546.2	546.2	-	-	-	-	-	1189083	494bp	369203	34	1.8x	Contig	-	-	Adult	-	HiSeq X Ten	2021-05-03
GCA_018237285.1	Emesis neemias	Riodinidae	641.3	641.3	-	-	-	-	-	1489493	452bp	480731	34	2.1x	Contig	-	-	Adult	-	HiSeq X Ten	2021-05-03
GCA_018237225.1	Emesis ocypore	Riodinidae	596.6	596.6	-	-	-	-	-	1020896	743bp	245653	34	2.0x	Contig	-	-	Adult	-	HiSeq X Ten	2021-05-03
GCA_018236365.1	Emesis opaca	Riodinidae	34.2	34.2	-	-	-	-	-	119815	274bp	50520	33.5	-	Contig	-	-	Adult	Male	HiSeq X Ten	2021-05-03
GCA_018236125.1	Emesis orichalceus	Riodinidae	230.9	230.9	-	-	-	-	-	694035	324bp	264913	33.5	-	Contig	-	-	Adult	-	HiSeq X Ten	2021-05-03
GCA_018237005.1	Emesis poeas	Riodinidae	53.1	53.1	-	-	-	-	-	165982	289bp	61695	35	-	Contig	-	-	Adult	Female	HiSeq X Ten	2021-05-03
GCA_018236265.1	Emesis progne	Riodinidae	6.9	6.9	-	-	-	-	-	20229	300bp	6634	35	-	Contig	-	-	Adult	-	HiSeq X Ten	2021-05-03
GCA_018237025.1	Emesis russula	Riodinidae	484.8	484.8	-	-	-	-	-	1080109	475bp	332630	32	1.6x	Contig	-	-	Adult	-	HiSeq X Ten	2021-05-03
GCA_018236325.1	Emesis satema	Riodinidae	11.3	11.3	-	-	-	-	-	35892	279bp	13274	33.5	-	Contig	-	-	Adult	-	HiSeq X Ten	2021-05-03
GCA_018236605.1	Emesis saturata	Riodinidae	520	520	-	-	-	-	-	1150073	483bp	362766	33.5	1.7x	Contig	-	-	Adult	-	HiSeq X Ten	2021-05-03
GCA_018237725.1	Emesis spreta	Riodinidae	595.2	595.2	-	-	-	-	-	1059236	666bp	282168	33.5	2.0x	Contig	-	-	Adult	-	HiSeq X Ten	2021-05-03
GCA_018236225.1	Emesis tegula	Riodinidae	639.2	639.2	-	-	-	-	-	721693	0.00126953	146292	33.5	2.1x	Contig	-	-	Adult	-	HiSeq X Ten	2021-05-03
GCA_018236425.1	Emesis temesa temesa	Riodinidae	561	561	-	-	-	-	-	816398	974bp	177205	33.5	1.9x	Contig	-	-	Adult	-	HiSeq X Ten	2021-05-03
GCA_018236205.1	Emesis tenedia	Riodinidae	655.3	655.3	-	-	-	-	-	980194	835bp	247238	34	2.2x	Contig	-	-	Adult	-	HiSeq X Ten	2021-05-03
GCA_018237085.1	Emesis vulpina	Riodinidae	14	14	-	-	-	-	-	45516	276bp	17413	34.5	-	Contig	-	-	Adult	-	HiSeq X Ten	2021-05-03
GCA_018250955.1	Emmelus purpurascens	Hesperiidae	22.6	22.6	-	-	-	-	-	69450	279bp	23904	49	-	Contig	-	-	-	Male	HiSeq X Ten	2021-05-03
GCA_018250415.1	Entheus sp. Burns01	Hesperiidae	357.3	357.3	-	-	-	-	-	769641	493bp	193530	37	1.2x	Contig	-	-	-	Female	HiSeq X Ten	2021-05-03
GCA_014595695.2	Epargyreus clarus clarus	Hesperiidae	426.4	426.4	-	-	-	-	-	206	3.7	39	35.5	63.0x	Contig	-	-	-	-	PacBio Sequel	2021-02-23
GCA_018252055.1	Epargyreus spanna	Hesperiidae	307.7	307.7	-	-	-	-	-	412018	0.00107422	90045	34.5	1.0x	Contig	-	-	-	Male	HiSeq X Ten	2021-05-03
GCA_018250095.1	Eracon sarahburnsae	Hesperiidae	338.7	338.7	-	-	-	-	-	586416	783bp	126270	36	1.1x	Contig	-	-	-	-	HiSeq X Ten	2021-05-03
GCA_022318145.1	Ernsta bifida	Hesperiidae	136.1	136.1	-	-	-	-	-	349221	396bp	120484	34	-	Contig	-	-	-	-	Illumina HiSeq X Ten	2022-02-17
GCA_018232025.1	Ernsta colotes	Hesperiidae	256.1	256.1	-	-	-	-	-	251488	0.0015625	49908	34.5	-	Contig	-	-	-	-	Illumina HiSeq X Ten	2021-05-03
GCA_018231865.1	Ernsta confusa	Hesperiidae	7.4	7.4	-	-	-	-	-	21683	304bp	7234	38.5	-	Contig	-	-	-	-	Illumina HiSeq X Ten	2021-05-03
GCA_018230785.1	Ernsta dromus	Hesperiidae	143.8	143.8	-	-	-	-	-	376813	384bp	131892	33	-	Contig	-	-	-	-	Illumina HiSeq X Ten	2021-05-03
GCA_018230825.1	Ernsta nanus	Hesperiidae	60.5	60.5	-	-	-	-	-	185611	315bp	71401	35	-	Contig	-	-	-	-	Illumina HiSeq X Ten	2021-05-03
GCA_018230805.1	Ernsta ploetzi	Hesperiidae	185.8	185.8	-	-	-	-	-	430379	452bp	140075	34	-	Contig	-	-	-	-	Illumina HiSeq X Ten	2021-05-03
GCA_018231845.1	Ernsta secessus	Hesperiidae	93.2	93.2	-	-	-	-	-	270513	334bp	100192	35.5	-	Contig	-	-	-	-	Illumina HiSeq X Ten	2021-05-03
GCA_018231905.1	Ernsta wrefordi	Hesperiidae	134.3	134.3	-	-	-	-	-	355773	377bp	124727	33.5	-	Contig	-	-	-	-	Illumina HiSeq X Ten	2021-05-03
GCA_040967955.1	Eueides lampeto	Nymphalidae	605.2	495.3	-	-	586945	0.002	11136	677732	0.00117187	113254	33	80.0x	Scaffold	-	Whole insect	Adult	-	Illumina	2024-07-30
GCA_018251475.1	Euphyes dion	Hesperiidae	305.1	305.1	-	-	-	-	-	454619	0.000976562	88543	36	1.0x	Contig	-	-	-	Female	HiSeq X Ten	2021-05-03
GCA_900068385.1	Heliconius elevatus	Nymphalidae	362.1	359.7	-	-	383099	0.001	70975	428502	0.00117187	81078	32	-	Scaffold	-	-	-	-	-	2017-04-25
GCA_900068375.1	Heliconius elevatus bari	Nymphalidae	351.7	346.1	-	-	298901	0.002	49991	376963	0.00146484	66263	32.5	-	Scaffold	-	-	-	-	-	2017-04-25
GCA_018249695.1	Heliconius erato demophoon	Nymphalidae	562.2	562.2	-	-	-	-	-	203084	0.00966797	14088	33.5	1.9x	Contig	-	1/2 Thorax	-	-	Illumina HiSeq 2500	2021-05-03
GCA_001485905.1	Heliconius ethilla	Nymphalidae	266.9	264.8	-	-	184819	0.003	20416	220156	0.00244141	26327	32.5	-	Scaffold	-	-	-	-	-	2015-12-17
GCA_001486125.1	Heliconius hecale felix	Nymphalidae	15.2	14.7	-	-	35022	410bp	8128	42467	327bp	10437	32.5	-	Scaffold	-	-	-	-	-	2015-12-16
GCA_900068455.1	Heliconius hecuba flava	Nymphalidae	212.8	210.4	-	-	312523	944bp	60685	357771	789bp	71034	34.5	-	Scaffold	-	-	-	-	-	2017-04-25
GCA_900068475.1	Heliconius hierax	Nymphalidae	210.9	209.8	-	-	322774	916bp	62258	356240	807bp	69602	34	-	Scaffold	-	-	-	-	-	2017-04-25
GCA_001485725.1	Heliconius ismenius metaphorus	Nymphalidae	8.1	7.8	-	-	14445	667bp	2184	18365	504bp	2600	33.5	-	Scaffold	-	-	-	-	-	2015-12-16
GCA_040966795.1	Heliconius melpomene	Nymphalidae	432.1	339.2	-	-	120533	12.4	13	277344	0.0015625	60320	32.5	80.0x	Scaffold	-	Whole insect	Adult	-	Illumina	2024-07-30
GCA_900068165.1	Heliconius melpomene aglaope	Nymphalidae	321.7	321.2	-	-	503658	822bp	104417	523992	787bp	109519	32.5	-	Scaffold	-	-	-	-	-	2017-04-25
GCA_900068485.1	Heliconius melpomene amandus	Nymphalidae	260.9	254.1	-	-	328750	0.001	64174	420195	895bp	78429	33.5	-	Scaffold	-	-	-	-	-	2017-04-25
GCA_900068545.1	Heliconius melpomene bellula	Nymphalidae	182.3	177.1	-	-	255413	960bp	51888	335458	727bp	64831	34	-	Scaffold	-	-	-	-	-	2017-04-26
GCA_900068525.1	Heliconius melpomene cythera	Nymphalidae	184.3	183	-	-	324306	717bp	68879	362459	635bp	77201	34.5	-	Scaffold	-	-	-	-	-	2017-04-25
GCA_900068565.1	Heliconius melpomene ecuadorensis	Nymphalidae	147.1	141.7	-	-	272793	592bp	73023	354834	469bp	87801	35.5	-	Scaffold	-	-	-	-	-	2017-04-26
GCA_900068585.1	Heliconius melpomene malleti	Nymphalidae	182.8	180.9	-	-	332934	649bp	75405	375535	582bp	82447	37	-	Scaffold	-	-	-	-	-	2017-04-26
GCA_900068625.1	Heliconius melpomene meriana	Nymphalidae	144.6	143	-	-	268339	622bp	65484	292270	572bp	70799	35	-	Scaffold	-	-	-	-	-	2017-04-26
GCA_900068645.1	Heliconius melpomene plesseni	Nymphalidae	240.8	239	-	-	363450	928bp	66154	407690	816bp	74273	35	-	Scaffold	-	-	-	-	-	2017-04-26
GCA_900067955.1	Heliconius melpomene rosina	Nymphalidae	298.7	293.6	-	-	325388	0.001	53973	381574	0.00117187	64458	32.5	-	Scaffold	-	-	-	-	-	2017-04-26
GCA_900068675.1	Heliconius melpomene thelxiopeia	Nymphalidae	267	265.1	-	-	326112	0.001	47938	372259	0.00107422	55179	34.5	-	Scaffold	-	-	-	-	-	2017-04-26
GCA_900068685.1	Heliconius melpomene vulcanus	Nymphalidae	158	152.4	-	-	278411	639bp	72080	360149	512bp	85472	35	-	Scaffold	-	-	-	-	-	2017-04-26
GCA_001486725.1	Heliconius numata arcuella	Nymphalidae	6.2	6.1	-	-	10899	756bp	2018	13152	629bp	2643	33	-	Scaffold	-	-	-	-	-	2015-12-15
GCA_900068705.1	Heliconius numata bicoloratus	Nymphalidae	261	258.5	-	-	361354	964bp	77818	400892	892bp	83190	34.5	-	Scaffold	-	-	-	-	-	2017-04-26
GCA_001486245.1	Heliconius numata silvana	Nymphalidae	12.8	12.4	-	-	32363	363bp	8876	38480	311bp	10767	33	-	Scaffold	-	-	-	-	-	2015-12-16
GCA_001486745.1	Heliconius numata tarapotensis	Nymphalidae	7.9	7.5	-	-	14897	624bp	2858	18461	497bp	3374	33.5	-	Scaffold	-	-	-	-	-	2015-12-16
GCA_900068735.1	Heliconius pachinus	Nymphalidae	279.3	273.7	-	-	277083	0.002	42270	366184	0.00117187	56694	36	-	Scaffold	-	-	-	-	-	2017-04-26
GCA_900068005.1	Heliconius pardalinus	Nymphalidae	381.6	376.3	-	-	306015	0.002	53509	387093	0.0015625	68878	32	-	Scaffold	-	-	-	-	-	2017-04-27
GCA_001486765.1	Heliconius pardalinus sergestus	Nymphalidae	279.6	278.1	-	-	169932	0.004	18253	200726	0.00292969	23035	32.5	-	Scaffold	-	-	-	-	-	2015-12-17
GCA_001486605.1	Heliconius pardalinus ssp. JD-2011	Nymphalidae	9.6	9.3	-	-	21334	450bp	4719	25795	353bp	5957	33.5	-	Scaffold	-	-	-	-	-	2015-12-16
GCA_001486685.1	Heliconius timareta ssp. JD-2011	Nymphalidae	23.9	23.3	-	-	61441	357bp	17923	72625	310bp	21599	32.5	-	Scaffold	-	-	-	-	-	2015-12-16
GCA_001486645.1	Heliconius timareta ssp. NG-2008	Nymphalidae	7.9	7.6	-	-	14220	685bp	2297	17725	531bp	2838	33.5	-	Scaffold	-	-	-	-	-	2015-12-16
GCA_900068805.1	Heliconius timareta timareta	Nymphalidae	319.4	315	-	-	280134	0.002	37595	356621	0.00146484	53777	32.5	-	Scaffold	-	-	-	-	-	2017-04-27
GCA_900068815.1	Heliconius wallacei	Nymphalidae	365	364.3	-	-	632176	713bp	137522	660967	676bp	146255	32.5	-	Scaffold	-	-	-	-	-	2017-04-27
GCA_040954515.1	Helicoverpa armigera conferta	Noctuidae	352.8	352.8	32	1	37	11.7	14	209	2.6	41	36.5	40.0x	Chromosome	-	Head and thorax	Adult	Female	Oxford Nanopore PromethION; Illumina NovaSeq	2024-08-01
GCA_018248575.1	Heliopetes ericetorum	Hesperiidae	373.3	373.3	-	-	-	-	-	616777	851bp	131453	36.5	1.2x	Contig	-	-	-	Male	HiSeq X Ten	2021-05-03
GCA_018248555.1	Heliopetes sublinea	Hesperiidae	390.1	390.1	-	-	-	-	-	509140	0.00107422	102815	37.5	1.3x	Contig	-	-	-	Male	HiSeq X Ten	2021-05-03
GCA_018248335.1	Hesperopsis alpheus texana	Hesperiidae	304.7	304.7	-	-	-	-	-	382999	0.00126953	69849	36	1.0x	Contig	-	-	-	Female	HiSeq X Ten	2021-05-03
GCA_018247535.1	Hewitsoniella migonitis	Hesperiidae	192.3	192.3	-	-	-	-	-	524672	367bp	188747	33.5	-	Contig	-	-	Adult	Male	Illumina HiSeq X Ten	2021-05-03
GCA_018247875.1	Hypermnestra helios helios	Papilionidae	184.4	184.4	-	-	-	-	-	528472	325bp	181133	38	-	Contig	-	Legs	-	-	Illumina HiSeq 2500	2021-05-03
GCA_018246135.1	Hypermnestra helios maxima	Papilionidae	280.7	280.7	-	-	-	-	-	685656	402bp	201169	37	-	Contig	-	Legs	-	-	NextSeq 550	2021-05-03
GCA_018237165.1	Hypophylla argenissa	Riodinidae	494.3	494.3	-	-	-	-	-	1081207	490bp	334919	35	1.6x	Contig	-	-	Adult	-	HiSeq X Ten	2021-05-03
GCA_018252415.1	Jalmenus evagoras	Lycaenidae	345.8	345.8	-	-	-	-	-	358970	0.00146484	65870	34	1.1x	Contig	-	Thorax	-	-	Illumina HiSeq 2000	2021-05-03
GCA_018246635.1	Jemadia hospita hospita	Hesperiidae	217.2	217.2	-	-	-	-	-	489913	466bp	155453	35	-	Contig	-	-	-	Male	Illumina HiSeq X Ten	2021-05-03
GCA_018244755.1	Jemadia pseudognetus	Hesperiidae	339.3	339.3	-	-	-	-	-	101092	0.00605469	16430	36	1.1x	Contig	-	-	-	Male	Illumina HiSeq X Ten	2021-05-03
GCA_018246675.1	Jemadia scomber	Hesperiidae	233.1	233.1	-	-	-	-	-	529904	465bp	168884	35	-	Contig	-	-	-	Male	Illumina HiSeq X Ten	2021-05-03
GCA_018245575.1	Jemadia suekentonmiller	Hesperiidae	347.3	347.3	-	-	-	-	-	99035	0.00556641	18989	36	1.2x	Contig	-	-	-	Male	Illumina HiSeq X Ten	2021-05-03
GCA_018251235.1	Jera tricuspidata	Hesperiidae	164.6	164.6	-	-	-	-	-	433449	379bp	146876	38.5	-	Contig	-	-	-	Male	HiSeq X Ten	2021-05-03
GCA_018245895.1	Jonaspyge jonas	Hesperiidae	349.6	349.6	-	-	-	-	-	350678	0.00136719	77295	36.5	1.2x	Contig	-	-	-	Male	Illumina HiSeq X Ten	2021-05-03
GCA_018246755.1	Jonaspyge tzotzili	Hesperiidae	3.6	3.6	-	-	-	-	-	11201	271bp	3975	37.5	-	Contig	-	-	-	Female	Illumina HiSeq X Ten	2021-05-03
GCA_018232225.1	Junonia evarete	Nymphalidae	337.6	337.6	-	-	-	-	-	513241	998bp	92903	33.5	1.1x	Contig	-	-	Adult	-	Illumina HiSeq X Ten	2021-05-03
GCA_022342945.1	Junonia evarete dougueti	Nymphalidae	343	343	-	-	-	-	-	422750	0.00126953	71303	33	1.1x	Contig	-	-	Adult	-	Illumina HiSeq X Ten	2022-02-18
GCA_018234025.1	Junonia evarete oscura	Nymphalidae	294.7	294.7	-	-	-	-	-	438530	0.000976562	81873	33.5	1.0x	Contig	-	-	Adult	-	Illumina HiSeq X Ten	2021-05-03
GCA_018232405.1	Junonia genoveva	Nymphalidae	371.2	371.2	-	-	-	-	-	474056	0.00146484	62954	33	1.2x	Contig	-	-	Adult	-	Illumina HiSeq X Ten	2021-05-03
GCA_018234485.1	Junonia litoralis	Nymphalidae	290.7	290.7	-	-	-	-	-	472276	903bp	91458	33.5	1.0x	Contig	-	-	Adult	-	Illumina HiSeq X Ten	2021-05-03
GCA_018235065.1	Junonia neildi ssp. 1 JZ-2019	Nymphalidae	223.8	223.8	-	-	-	-	-	489949	487bp	136215	32.5	-	Contig	-	-	Adult	-	Illumina HiSeq X Ten	2021-05-03
GCA_022342985.1	Junonia nigrosuffusa	Nymphalidae	250.6	250.6	-	-	-	-	-	603918	426bp	192775	31.5	-	Contig	-	-	Adult	-	Illumina HiSeq X Ten	2022-02-18
GCA_018234345.1	Junonia vestina livia	Nymphalidae	171.1	171.1	-	-	-	-	-	420057	409bp	133100	32.5	-	Contig	-	-	Adult	-	Illumina HiSeq X Ten	2021-05-03
GCA_018232245.1	Junonia vestina vestina	Nymphalidae	90.4	90.4	-	-	-	-	-	260848	332bp	93962	32	-	Contig	-	-	Adult	-	Illumina HiSeq X Ten	2021-05-03
GCA_018232265.1	Junonia villida	Nymphalidae	93	93	-	-	-	-	-	256062	371bp	78798	36.5	-	Contig	-	-	Adult	-	Illumina HiSeq X Ten	2021-05-03
GCA_018252255.1	Junonia zonalis michaelisi	Nymphalidae	241.2	241.2	-	-	-	-	-	577190	428bp	184027	32.5	-	Contig	-	-	Adult	-	Illumina HiSeq X Ten	2021-05-03
GCA_018247455.1	Katreus johnstonii	Hesperiidae	2	2	-	-	-	-	-	7120	262bp	2955	35	-	Contig	-	-	Adult	Male	Illumina HiSeq X Ten	2021-05-03
GCA_018236625.1	Lasaia peninsularis	Riodinidae	516.4	516.4	-	-	-	-	-	226424	0.00556641	26446	34	1.7x	Contig	-	-	Adult	Male	HiSeq X Ten	2021-05-03
GCA_018230685.1	Limenitis arthemis	Nymphalidae	270.8	270.8	-	-	-	-	-	531337	631bp	130047	32.5	-	Contig	-	Muscle	-	-	Illumina HiSeq 2000	2021-05-03
GCA_018249115.1	Lobocla liliana liliana	Hesperiidae	396.4	396.4	-	-	-	-	-	549514	0.00107422	110341	37.5	1.3x	Contig	-	-	-	-	HiSeq X Ten	2021-05-03
GCA_018249075.1	Lobocla nepos	Hesperiidae	192.4	192.4	-	-	-	-	-	540745	355bp	197960	39.5	-	Contig	-	-	-	Male	HiSeq X Ten	2021-05-03
GCA_018248995.1	Lobotractus cyda	Hesperiidae	72.1	72.1	-	-	-	-	-	232194	298bp	93072	39.5	-	Contig	-	-	-	Male	HiSeq X Ten	2021-05-03
GCA_018251335.1	Lobotractus valeriana	Hesperiidae	336.1	336.1	-	-	-	-	-	382337	0.00126953	83387	34	1.1x	Contig	-	-	-	Male	HiSeq X Ten	2021-05-03
GCA_018249735.1	Luehdorfia japonica	Papilionidae	506.8	506.8	-	-	-	-	-	569937	0.00126953	111661	36.5	1.3x	Contig	-	Legs	-	-	NextSeq 550	2021-05-03
GCA_018251815.1	Lycas argentea	Hesperiidae	290.8	290.8	-	-	-	-	-	298293	0.00136719	61643	35.5	1.0x	Contig	-	-	-	Male	HiSeq X Ten	2021-05-03
GCA_018258255.2	Lymantria dispar asiatica	Erebidae	921.8	921.8	-	-	-	-	-	8175	0.207422	1026	38.5	47.0x	Contig	-	-	-	-	PacBio	2021-10-14
GCA_004115105.1	Lymantria dispar dispar	Erebidae	865	813	-	-	135446	0.244	914	194709	0.0151367	14335	37.5	80.0x	Scaffold	-	Ovary	Pupa	Female	Illumina	2019-01-28
GCA_018258235.2	Lymantria dispar japonica	Erebidae	1024	1024	-	-	-	-	-	11299	0.133887	1912	38.5	37.0x	Contig	-	-	-	-	PacBio	2021-10-14
GCA_018247835.1	Meandrusa sciron aribbas	Papilionidae	440.5	440.5	-	-	-	-	-	347106	0.00253906	44692	38.5	1.5x	Contig	-	Legs	-	-	NextSeq 550	2021-05-03
GCA_018237345.1	Melanis pixe pixe	Riodinidae	566	566	-	-	-	-	-	652451	0.00126953	126747	36.5	1.9x	Contig	-	-	Adult	-	HiSeq X Ten	2021-05-03
GCA_018246455.1	Microceris adonis	Hesperiidae	28.4	28.4	-	-	-	-	-	95409	281bp	38953	36.5	-	Contig	-	-	-	Male	Illumina HiSeq X Ten	2021-05-03
GCA_018245535.1	Microceris etna	Hesperiidae	1.7	1.7	-	-	-	-	-	6098	259bp	2619	53	-	Contig	-	-	-	Male	Illumina HiSeq X Ten	2021-05-03
GCA_018246495.1	Microceris iphinous	Hesperiidae	351.1	351.1	-	-	-	-	-	324826	0.00146484	72171	35.5	1.2x	Contig	-	-	-	Male	Illumina HiSeq X Ten	2021-05-03
GCA_018245555.1	Microceris mariae mariae	Hesperiidae	7.4	7.4	-	-	-	-	-	20422	303bp	5955	42.5	-	Contig	-	-	-	Male	Illumina HiSeq X Ten	2021-05-03
GCA_018244855.1	Microceris merops	Hesperiidae	365.1	365.1	-	-	-	-	-	111221	0.00546875	19837	35.5	1.2x	Contig	-	-	-	Male	Illumina HiSeq X Ten	2021-05-03
GCA_018245595.1	Microceris scylla	Hesperiidae	371.3	371.3	-	-	-	-	-	129411	0.00537109	19756	35.5	1.2x	Contig	-	-	-	Male	Illumina HiSeq X Ten	2021-05-03
GCA_018246475.1	Microceris theseus	Hesperiidae	73	73	-	-	-	-	-	231297	306bp	91488	36	-	Contig	-	-	-	Male	Illumina HiSeq X Ten	2021-05-03
GCA_018246535.1	Microceris variicolor	Hesperiidae	34.9	34.9	-	-	-	-	-	116162	287bp	46986	38	-	Contig	-	-	-	Male	Illumina HiSeq X Ten	2021-05-03
GCA_018246575.1	Microceris viriditas viriditas	Hesperiidae	52.9	52.9	-	-	-	-	-	169767	299bp	67523	39	-	Contig	-	-	-	Male	Illumina HiSeq X Ten	2021-05-03
GCA_018252115.1	Milanion marciana	Hesperiidae	355.8	355.8	-	-	-	-	-	446346	0.00117187	87042	38.5	1.2x	Contig	-	-	-	-	HiSeq X Ten	2021-05-03
GCA_018250055.1	Mimia cf. chiapaensis NVG-14107D03	Hesperiidae	359.5	359.5	-	-	-	-	-	398467	0.00136719	76946	37	1.2x	Contig	-	-	-	Male	HiSeq X Ten	2021-05-03
GCA_018246715.1	Mimoniades fallax	Hesperiidae	357.2	357.2	-	-	-	-	-	475948	973bp	113590	36	1.2x	Contig	-	-	-	Male	Illumina HiSeq X Ten	2021-05-03
GCA_018244735.1	Mimoniades nurscia amans	Hesperiidae	10.9	10.9	-	-	-	-	-	21900	507bp	3225	55.5	-	Contig	-	-	-	-	Illumina HiSeq X Ten	2021-05-03
GCA_018246595.1	Mimoniades nurscia nurscia	Hesperiidae	357.1	357.1	-	-	-	-	-	127447	0.00566406	18365	36	1.2x	Contig	-	-	-	Male	Illumina HiSeq X Ten	2021-05-03
GCA_018245615.1	Mimoniades ocyalus	Hesperiidae	363.2	363.2	-	-	-	-	-	123739	0.0046875	23317	36	1.2x	Contig	-	-	-	Male	Illumina HiSeq X Ten	2021-05-03
GCA_018246945.1	Mimoniades pionia pionia	Hesperiidae	102.5	102.5	-	-	-	-	-	271197	367bp	89678	34.5	-	Contig	-	-	-	Male	Illumina HiSeq X Ten	2021-05-03
GCA_018251755.1	Morvina fissimacula	Hesperiidae	366.9	366.9	-	-	-	-	-	432525	0.00126953	83207	37	1.2x	Contig	-	-	-	-	HiSeq X Ten	2021-05-03
GCA_018232125.1	Muschampia antonia	Hesperiidae	305.3	305.3	-	-	-	-	-	704115	456bp	228252	34	1.0x	Contig	-	-	-	-	Illumina HiSeq X Ten	2021-05-03
GCA_018230665.1	Muschampia baetica	Hesperiidae	170.5	170.5	-	-	-	-	-	473146	355bp	169818	33.5	-	Contig	-	-	-	-	Illumina HiSeq X Ten	2021-05-03
GCA_018231105.1	Muschampia floccifera	Hesperiidae	157.4	157.4	-	-	-	-	-	445426	346bp	160790	33	-	Contig	-	-	-	-	Illumina HiSeq X Ten	2021-05-03
GCA_018232325.1	Muschampia gigas	Hesperiidae	188.7	188.7	-	-	-	-	-	486207	389bp	165337	33.5	-	Contig	-	-	-	-	Illumina HiSeq X Ten	2021-05-03
GCA_018231085.1	Muschampia kuenlunus	Hesperiidae	268.7	268.7	-	-	-	-	-	595645	478bp	187094	33.5	-	Contig	-	-	-	-	Illumina HiSeq X Ten	2021-05-03
GCA_018231885.1	Muschampia lavatherae	Hesperiidae	299.6	299.6	-	-	-	-	-	697061	449bp	226008	33	1.0x	Contig	-	-	-	-	Illumina HiSeq X Ten	2021-05-03
GCA_018230845.1	Muschampia leuzeae	Hesperiidae	28.6	28.6	-	-	-	-	-	91004	288bp	34519	34	-	Contig	-	-	-	-	Illumina HiSeq X Ten	2021-05-03
GCA_018231385.1	Muschampia lutulenta	Hesperiidae	72.5	72.5	-	-	-	-	-	225000	307bp	86906	33.5	-	Contig	-	-	-	-	Illumina HiSeq X Ten	2021-05-03
GCA_018232005.1	Muschampia mohammed	Hesperiidae	10.2	10.2	-	-	-	-	-	30043	295bp	10015	36.5	-	Contig	-	-	-	-	Illumina HiSeq X Ten	2021-05-03
GCA_018232445.1	Muschampia musta	Hesperiidae	343.6	343.6	-	-	-	-	-	555791	782bp	134564	34.5	1.1x	Contig	-	-	-	-	Illumina HiSeq X Ten	2021-05-03
GCA_018230965.1	Muschampia nobilis	Hesperiidae	42.3	42.3	-	-	-	-	-	132636	297bp	50006	33.5	-	Contig	-	-	-	-	Illumina HiSeq X Ten	2021-05-03
GCA_018232365.1	Muschampia nomas	Hesperiidae	290.3	290.3	-	-	-	-	-	598975	527bp	178677	33.5	1.0x	Contig	-	-	-	-	Illumina HiSeq X Ten	2021-05-03
GCA_018231065.1	Muschampia orientalis	Hesperiidae	223.1	223.1	-	-	-	-	-	579223	386bp	199025	33	-	Contig	-	-	-	-	Illumina HiSeq X Ten	2021-05-03
GCA_018230725.1	Muschampia plurimacula	Hesperiidae	364.4	364.4	-	-	-	-	-	458189	0.00107422	99258	34.5	1.2x	Contig	-	-	-	-	Illumina HiSeq X Ten	2021-05-03
GCA_018232485.1	Muschampia poggei	Hesperiidae	307.7	307.7	-	-	-	-	-	668960	492bp	206859	33.5	1.0x	Contig	-	-	-	-	Illumina HiSeq X Ten	2021-05-03
GCA_018231805.1	Muschampia prometheus	Hesperiidae	10	10	-	-	-	-	-	28043	314bp	8714	37.5	-	Contig	-	-	-	-	Illumina HiSeq X Ten	2021-05-03
GCA_018231925.1	Muschampia proteus	Hesperiidae	406	406	-	-	-	-	-	671777	721bp	173360	34	1.4x	Contig	-	-	-	-	Illumina HiSeq X Ten	2021-05-03
GCA_018230905.1	Muschampia proto	Hesperiidae	20.6	20.6	-	-	-	-	-	63244	289bp	22481	35.5	-	Contig	-	-	-	-	Illumina HiSeq X Ten	2021-05-03
GCA_018230745.1	Muschampia stauderi	Hesperiidae	50	50	-	-	-	-	-	159782	294bp	62823	33	-	Contig	-	-	-	-	Illumina HiSeq X Ten	2021-05-03
GCA_022342965.1	Muschampia staudingeri	Hesperiidae	333.3	333.3	-	-	-	-	-	655279	563bp	192889	34	1.1x	Contig	-	-	-	-	Illumina HiSeq X Ten	2022-02-18
GCA_018231165.1	Muschampia tersa	Hesperiidae	368.1	368.1	-	-	-	-	-	563976	789bp	146497	34.5	1.2x	Contig	-	-	-	-	Illumina HiSeq X Ten	2021-05-03
GCA_018232385.1	Muschampia tessellum	Hesperiidae	318.6	318.6	-	-	-	-	-	602826	593bp	173026	34	1.1x	Contig	-	-	-	-	Illumina HiSeq X Ten	2021-05-03
GCA_018250875.1	Mylon lassia	Hesperiidae	246.2	246.2	-	-	-	-	-	542417	460bp	134929	37.5	-	Contig	-	-	-	-	HiSeq X Ten	2021-05-03
GCA_018250035.1	Myrinia cf. binoculus NVG-14112H01	Hesperiidae	212	212	-	-	-	-	-	522985	400bp	154954	37.5	-	Contig	-	-	-	Male	HiSeq X Ten	2021-05-03
GCA_018246815.1	Mysoria affinis	Hesperiidae	15	15	-	-	-	-	-	50794	276bp	20619	41.5	-	Contig	-	-	-	Male	Illumina HiSeq X Ten	2021-05-03
GCA_018245875.1	Mysoria ambigua	Hesperiidae	354	354	-	-	-	-	-	130917	0.00585938	17320	37	1.2x	Contig	-	-	-	Female	Illumina HiSeq X Ten	2021-05-03
GCA_018247255.1	Mysoria barcastus barcastus	Hesperiidae	268.2	268.2	-	-	-	-	-	524474	567bp	154703	36	-	Contig	-	-	-	Male	Illumina HiSeq X Ten	2021-05-03
GCA_018245095.1	Mysoria galgala	Hesperiidae	195.3	195.3	-	-	-	-	-	480544	419bp	160874	35.5	-	Contig	-	-	-	Male	Illumina HiSeq X Ten	2021-05-03
GCA_018247215.1	Mysoria xanthippe spixii	Hesperiidae	230.8	230.8	-	-	-	-	-	519131	465bp	162172	35.5	-	Contig	-	-	-	Female	Illumina HiSeq X Ten	2021-05-03
GCA_018248695.1	Nascus phocus	Hesperiidae	85.8	85.8	-	-	-	-	-	275973	284bp	105878	35.5	-	Contig	-	-	-	Male	HiSeq X Ten	2021-05-03
GCA_018250655.1	Nerula fibrena	Hesperiidae	186.7	186.7	-	-	-	-	-	480268	373bp	147782	38.5	-	Contig	-	-	-	Female	HiSeq X Ten	2021-05-03
GCA_018250015.1	Nicephellus nicephorus	Hesperiidae	341.5	341.5	-	-	-	-	-	456767	0.00117187	88455	37	1.1x	Contig	-	-	-	Male	HiSeq X Ten	2021-05-03
GCA_018251275.1	Niconiades incomptus	Hesperiidae	395.8	395.8	-	-	-	-	-	402328	0.0015625	75740	35.5	1.3x	Contig	-	-	-	-	HiSeq X Ten	2021-05-03
GCA_018231005.1	Noctuana brunneofusca	Hesperiidae	237.7	237.7	-	-	-	-	-	302882	995bp	72202	35	-	Contig	-	-	-	-	Illumina HiSeq X Ten	2021-05-03
GCA_018244835.1	Nosphistia zonara	Hesperiidae	360.2	360.2	-	-	-	-	-	370066	0.00136719	72870	38	1.2x	Contig	-	-	-	Male	Illumina HiSeq X Ten	2021-05-03
GCA_018249215.1	Notamblyscirtes simius	Hesperiidae	112.1	112.1	-	-	-	-	-	326296	332bp	120656	37.5	-	Contig	-	-	-	Male	HiSeq X Ten	2021-05-03
GCA_018250595.1	Notocrypta feisthamelii	Hesperiidae	352.6	352.6	-	-	-	-	-	519254	962bp	111468	36.5	1.2x	Contig	-	-	-	Male	HiSeq X Ten	2021-05-03
GCA_018237665.1	Nymphidium onaeum	Riodinidae	419.4	419.4	-	-	-	-	-	649574	911bp	141683	34.5	1.4x	Contig	-	-	Adult	-	HiSeq X Ten	2021-05-03
GCA_018250855.1	Odontoptilum angulatum	Hesperiidae	226.4	226.4	-	-	-	-	-	357411	942bp	71955	35	-	Contig	-	-	-	Male	HiSeq X Ten	2021-05-03
GCA_018248295.1	Oileides vulpinus	Hesperiidae	41.3	41.3	-	-	-	-	-	149351	262bp	59603	37.5	-	Contig	-	-	-	Male	HiSeq X Ten	2021-05-03
GCA_018246235.1	Ornithoptera richmondia	Papilionidae	425.7	425.7	-	-	-	-	-	503431	0.00126953	80274	39	1.4x	Contig	-	Legs	-	-	NextSeq 550	2021-05-03
GCA_018250075.1	Orphe vatinius	Hesperiidae	39.7	39.7	-	-	-	-	-	126896	292bp	48959	44.5	-	Contig	-	-	-	Female	HiSeq X Ten	2021-05-03
GCA_018244995.1	Ortholexis hollandi	Hesperiidae	6.4	6.4	-	-	-	-	-	20517	283bp	7731	42.5	-	Contig	-	Legs	Adult	Male	Illumina HiSeq X Ten	2021-05-03
GCA_018244975.1	Ortholexis holocausta	Hesperiidae	28.7	28.7	-	-	-	-	-	94449	281bp	36978	33.5	-	Contig	-	-	Adult	Female	Illumina HiSeq X Ten	2021-05-03
GCA_018247375.1	Ortholexis melichroptera	Hesperiidae	52.4	52.4	-	-	-	-	-	170288	289bp	67076	33.5	-	Contig	-	-	Adult	Male	Illumina HiSeq X Ten	2021-05-03
GCA_041937195.1	Ostrinia furnacalis	Crambidae	498.7	498.7	32	-	42	16.7	14	44	16.7	14	37.5	50.0x	Chromosome	-	Whole pupa	Pupa	Female	PacBio; Illumina NovaSeq	2024-09-16
GCA_018252355.1	Ouleus salvina	Hesperiidae	258.4	258.4	-	-	-	-	-	601567	449bp	173328	36	-	Contig	-	-	-	-	HiSeq X Ten	2021-05-03
GCA_018248835.1	Oxynetra aureopecta	Hesperiidae	64	64	-	-	-	-	-	188721	327bp	69545	39	-	Contig	-	-	-	Male	HiSeq X Ten	2021-05-03
GCA_018239365.1	Oxynetra hopfferi	Hesperiidae	292.3	292.3	-	-	-	-	-	301906	0.00136719	65537	36	1.0x	Contig	-	-	-	Male	Illumina HiSeq X Ten	2021-05-03
GCA_018239325.1	Oxynetra roscius iphimedia	Hesperiidae	30.3	30.3	-	-	-	-	-	88764	325bp	31884	41	-	Contig	-	-	-	Male	Illumina HiSeq X Ten	2021-05-03
GCA_018246555.1	Oxynetra roscius roscius	Hesperiidae	215.9	215.9	-	-	-	-	-	509872	442bp	168549	34	-	Contig	-	-	-	Male	Illumina HiSeq X Ten	2021-05-03
GCA_018239305.1	Oxynetra semihyalina	Hesperiidae	54.9	54.9	-	-	-	-	-	164673	316bp	60363	37	-	Contig	-	-	-	Male	Illumina HiSeq X Ten	2021-05-03
GCA_018237685.1	Pachythone gigas	Riodinidae	413.8	413.8	-	-	-	-	-	676564	815bp	155906	35	1.4x	Contig	-	-	Adult	-	HiSeq X Ten	2021-05-03
GCA_018250155.1	Papilio aristodemus	Papilionidae	282.2	282.2	-	-	-	-	-	320808	0.00136719	43199	34	-	Contig	-	Whole insect	-	Female	HiSeq X Ten	2021-05-03
GCA_018247735.1	Papilio clytia	Papilionidae	340.4	340.4	-	-	-	-	-	96873	0.00742187	12118	37.5	1.1x	Contig	-	Thorax	-	-	Illumina HiSeq 2500	2021-05-03
GCA_018248035.1	Papilio joanae	Papilionidae	368	368	-	-	-	-	-	432983	0.00117187	79425	33.5	1.2x	Contig	-	Legs	-	-	NextSeq 550	2021-05-03
GCA_018246335.1	Papilio thoas cinyras	Papilionidae	339.5	339.5	-	-	-	-	-	443190	0.000976562	88145	34.5	1.1x	Contig	-	Legs	-	-	Illumina HiSeq 2500	2021-05-03
GCA_018247135.1	Paramimus stigma	Hesperiidae	359.5	359.5	-	-	-	-	-	380427	0.00146484	70670	37.5	1.2x	Contig	-	-	-	-	HiSeq X Ten	2021-05-03
GCA_934870175.1	Pararge aegeria aegeria	Nymphalidae	479.3	427	-	-	26567	0.547	231	58532	0.0162109	7312	35.5	92.0x	Scaffold	-	-	-	-	-	2022-03-28
GCA_018248475.1	Parnara guttata	Hesperiidae	208.9	208.9	-	-	-	-	-	434756	542bp	114643	34	-	Contig	-	-	-	Male	HiSeq X Ten	2021-05-03
GCA_018246215.1	Parnassius imperator regulus	Papilionidae	488	488	-	-	-	-	-	1127380	422bp	294098	38.5	1.6x	Contig	-	Legs	-	-	Illumina HiSeq 2500	2021-05-03
GCA_018247995.1	Parnassius smintheus	Papilionidae	755.6	755.6	-	-	-	-	-	745273	0.00166016	126181	36	2.5x	Contig	-	Legs	-	-	NextSeq 550	2021-05-03
GCA_018244715.1	Passova ganymedes ganymedes	Hesperiidae	43.4	43.4	-	-	-	-	-	45589	0.00214844	2343	51.5	-	Contig	-	-	-	Male	Illumina HiSeq X Ten	2021-05-03
GCA_018249975.1	Passova gellias	Hesperiidae	289.3	289.3	-	-	-	-	-	97686	0.00556641	13979	36.5	1.0x	Contig	-	-	-	Female	HiSeq X Ten	2021-05-03
GCA_018245655.1	Passova nigrocephala	Hesperiidae	41.9	41.9	-	-	-	-	-	137596	293bp	56235	38.5	-	Contig	-	-	-	Male	Illumina HiSeq X Ten	2021-05-03
GCA_018245715.1	Passova passova rudex	Hesperiidae	309.2	309.2	-	-	-	-	-	318146	0.00136719	61519	36	1.0x	Contig	-	-	-	Male	Illumina HiSeq X Ten	2021-05-03
GCA_018250215.1	Pellicia arina	Hesperiidae	417.1	417.1	-	-	-	-	-	484032	0.00126953	93226	35	1.4x	Contig	-	-	-	-	HiSeq X Ten	2021-05-03
GCA_018250475.1	Pholisora mejicanus	Hesperiidae	321	321	-	-	-	-	-	633472	609bp	144892	35	1.1x	Contig	-	-	-	-	HiSeq X Ten	2021-05-03
GCA_018245375.1	Piruna aea mexicana	Hesperiidae	337.8	337.8	-	-	-	-	-	418978	0.00126953	73548	38.5	1.1x	Contig	-	-	Adult	-	Illumina HiSeq X Ten	2021-05-03
GCA_018250935.1	Piruna pirus	Hesperiidae	357.8	357.8	-	-	-	-	-	402215	0.00136719	76945	38.5	1.2x	Contig	-	-	-	Male	HiSeq X Ten	2021-05-03
GCA_018247175.1	Polyctor polyctor	Hesperiidae	359.4	359.4	-	-	-	-	-	453662	0.00117187	88652	34.5	1.2x	Contig	-	-	-	-	HiSeq X Ten	2021-05-03
GCA_018250455.1	Polygonus leo	Hesperiidae	444.7	444.7	-	-	-	-	-	149204	0.0046875	27180	35	1.5x	Contig	-	-	-	Male	HiSeq X Ten	2021-05-03
GCA_018250515.1	Polygonus savigny	Hesperiidae	177.7	177.7	-	-	-	-	-	440080	454bp	123046	35.5	-	Contig	-	-	-	Male	HiSeq X Ten	2021-05-03
GCA_018250815.1	Potamanaxas melicertes	Hesperiidae	296.3	296.3	-	-	-	-	-	278829	0.00136719	65499	37.5	1.0x	Contig	-	-	-	-	HiSeq X Ten	2021-05-03
GCA_018252075.1	Potamanaxas unifasciata	Hesperiidae	288.8	288.8	-	-	-	-	-	567708	623bp	134915	38	1.0x	Contig	-	-	-	-	HiSeq X Ten	2021-05-03
GCA_018248415.1	Proteides mercurius	Hesperiidae	294.9	294.9	-	-	-	-	-	564678	643bp	133841	36.5	1.0x	Contig	-	-	-	-	HiSeq X Ten	2021-05-03
GCA_018246735.1	Protelbella alburna alburna	Hesperiidae	35.8	35.8	-	-	-	-	-	119187	286bp	48374	34	-	Contig	-	-	-	Male	Illumina HiSeq X Ten	2021-05-03
GCA_018248075.1	Protesilaus protesilaus protesilaus	Papilionidae	858.1	858.1	-	-	-	-	-	1104041	0.00117187	189231	34.5	2.9x	Contig	-	Legs	-	-	NextSeq 550	2021-05-03
GCA_018247055.1	Pseudocoladenia festa	Hesperiidae	526.1	526.1	-	-	-	-	-	653084	0.00117187	130299	35	1.8x	Contig	-	-	Adult	Male	Illumina HiSeq X Ten	2021-05-03
GCA_018250135.1	Pseudodrephalys atinas	Hesperiidae	41.1	41.1	-	-	-	-	-	136355	285bp	55585	36	-	Contig	-	-	-	Female	HiSeq X Ten	2021-05-03
GCA_018251095.1	Pseudonascus paulliniae	Hesperiidae	266.5	266.5	-	-	-	-	-	534175	574bp	130035	38	-	Contig	-	-	-	-	HiSeq X Ten	2021-05-03
GCA_018248215.1	Pseudosarbia flavofasciata	Hesperiidae	16.3	16.3	-	-	-	-	-	52928	283bp	20718	32	-	Contig	-	-	-	-	HiSeq X Ten	2021-05-03
GCA_018219835.1	Pyrrhopyge amythaon amythaon	Hesperiidae	17.9	17.9	-	-	-	-	-	22985	0.00351563	928	58.5	-	Contig	-	-	-	Male	Illumina HiSeq X Ten	2021-04-30
GCA_018239265.1	Pyrrhopyge amythaon peron	Hesperiidae	20.7	20.7	-	-	-	-	-	65139	288bp	24406	37	-	Contig	-	-	-	Male	Illumina HiSeq X Ten	2021-05-03
GCA_018239165.1	Pyrrhopyge aziza attis	Hesperiidae	11.9	11.9	-	-	-	-	-	28430	423bp	7434	48	-	Contig	-	-	-	Male	Illumina HiSeq X Ten	2021-05-03
GCA_018239245.1	Pyrrhopyge aziza lexos	Hesperiidae	374.8	374.8	-	-	-	-	-	503985	0.000976562	111867	36.5	1.3x	Contig	-	-	-	Male	Illumina HiSeq X Ten	2021-05-03
GCA_018245695.1	Pyrrhopyge cressoni	Hesperiidae	19.6	19.6	-	-	-	-	-	61588	292bp	23316	37.5	-	Contig	-	-	-	Male	Illumina HiSeq X Ten	2021-05-03
GCA_018247035.1	Pyrrhopyge crida	Hesperiidae	360.8	360.8	-	-	-	-	-	421449	0.00107422	100564	36.5	1.2x	Contig	-	-	-	Male	Illumina HiSeq X Ten	2021-05-03
GCA_018247275.1	Pyrrhopyge evansi evansi	Hesperiidae	382.7	382.7	-	-	-	-	-	641793	698bp	175071	36	1.3x	Contig	-	-	-	Male	Illumina HiSeq X Ten	2021-05-03
GCA_018245515.1	Pyrrhopyge guianae	Hesperiidae	22.5	22.5	-	-	-	-	-	63633	309bp	20195	44.5	-	Contig	-	-	-	Male	Illumina HiSeq X Ten	2021-05-03
GCA_018251255.1	Pyrrhopyge hadassa	Hesperiidae	358.2	358.2	-	-	-	-	-	532116	926bp	118669	37	1.2x	Contig	-	-	-	Male	HiSeq X Ten	2021-05-03
GCA_018239505.1	Pyrrhopyge hadassa pseudohadassa	Hesperiidae	366.1	366.1	-	-	-	-	-	576782	786bp	144250	37	1.2x	Contig	-	-	-	Male	Illumina HiSeq X Ten	2021-05-03
GCA_018245135.1	Pyrrhopyge haemon	Hesperiidae	313.5	313.5	-	-	-	-	-	482160	892bp	107412	36	1.0x	Contig	-	-	-	Female	Illumina HiSeq X Ten	2021-05-03
GCA_018239605.1	Pyrrhopyge kelita	Hesperiidae	259.8	259.8	-	-	-	-	-	580733	471bp	171140	36.5	-	Contig	-	-	-	Male	Illumina HiSeq X Ten	2021-05-03
GCA_018239385.1	Pyrrhopyge melanomerus	Hesperiidae	9.4	9.4	-	-	-	-	-	25437	353bp	8046	43.5	-	Contig	-	-	-	Male	Illumina HiSeq X Ten	2021-05-03
GCA_018239585.1	Pyrrhopyge papius papius	Hesperiidae	360.7	360.7	-	-	-	-	-	560854	797bp	140085	37	1.2x	Contig	-	-	-	Male	Illumina HiSeq X Ten	2021-05-03
GCA_018246615.1	Pyrrhopyge phidias bixae	Hesperiidae	24.8	24.8	-	-	-	-	-	80181	286bp	31238	35.5	-	Contig	-	-	-	Male	Illumina HiSeq X Ten	2021-05-03
GCA_018246655.1	Pyrrhopyge phidias phidias	Hesperiidae	5.7	5.7	-	-	-	-	-	16361	322bp	5420	45	-	Contig	-	-	-	Male	Illumina HiSeq X Ten	2021-05-03
GCA_018239125.1	Pyrrhopyge proculus draudti	Hesperiidae	25.2	25.2	-	-	-	-	-	82327	284bp	32636	38.5	-	Contig	-	-	-	Male	Illumina HiSeq X Ten	2021-05-03
GCA_018246695.1	Pyrrhopyge proculus lina	Hesperiidae	20.8	20.8	-	-	-	-	-	67037	286bp	26081	40	-	Contig	-	-	-	Male	Illumina HiSeq X Ten	2021-05-03
GCA_018245235.1	Pyrrhopyge sadia	Hesperiidae	355.6	355.6	-	-	-	-	-	414676	0.00126953	85937	37	1.2x	Contig	-	-	Adult	Male	Illumina HiSeq X Ten	2021-05-03
GCA_018245915.1	Pyrrhopyge schausi	Hesperiidae	7.7	7.7	-	-	-	-	-	22909	301bp	7739	39	-	Contig	-	-	-	Male	Illumina HiSeq X Ten	2021-05-03
GCA_018239425.1	Pyrrhopyge sergius andronicus	Hesperiidae	4.1	4.1	-	-	-	-	-	8954	480bp	2120	38	-	Contig	-	-	-	Male	Illumina HiSeq X Ten	2021-05-03
GCA_018237625.1	Pyrrhopyge sergius ganus	Hesperiidae	24.5	24.5	-	-	-	-	-	61494	340bp	15249	46	-	Contig	-	-	-	Male	Illumina HiSeq X Ten	2021-05-03
GCA_018239465.1	Pyrrhopyge sergius josephina	Hesperiidae	31.3	31.3	-	-	-	-	-	98593	291bp	36843	38	-	Contig	-	-	-	Male	Illumina HiSeq X Ten	2021-05-03
GCA_018239525.1	Pyrrhopyge sergius sergius	Hesperiidae	391.7	391.7	-	-	-	-	-	538377	0.00107422	103467	37	1.3x	Contig	-	-	-	Male	Illumina HiSeq X Ten	2021-05-03
GCA_018246915.1	Pyrrhopyge tatei	Hesperiidae	4.6	4.6	-	-	-	-	-	13126	317bp	4286	40	-	Contig	-	-	-	Male	Illumina HiSeq X Ten	2021-05-03
GCA_018239185.1	Pyrrhopyge thericles orientis	Hesperiidae	34.4	34.4	-	-	-	-	-	110479	290bp	42957	37	-	Contig	-	-	-	Male	Illumina HiSeq X Ten	2021-05-03
GCA_018239225.1	Pyrrhopyge thericles pseudophidias	Hesperiidae	13.4	13.4	-	-	-	-	-	41252	291bp	14746	40	-	Contig	-	-	-	Male	Illumina HiSeq X Ten	2021-05-03
GCA_018239205.1	Pyrrhopyge thericles rileyi	Hesperiidae	6.9	6.9	-	-	-	-	-	19301	331bp	6166	38	-	Contig	-	-	-	Male	Illumina HiSeq X Ten	2021-05-03
GCA_022318265.1	Pyrrhopygopsis socrates	Hesperiidae	181.9	181.9	-	-	-	-	-	475425	381bp	162234	33.5	-	Contig	-	-	-	-	HiSeq X Ten	2022-02-17
GCA_018252455.1	Pythonides amaryllis	Hesperiidae	286.9	286.9	-	-	-	-	-	528547	693bp	121875	35	1.0x	Contig	-	-	-	-	HiSeq X Ten	2021-05-03
GCA_018252155.1	Quadrus cerialis	Hesperiidae	345.6	345.6	-	-	-	-	-	640438	702bp	137050	36.5	1.1x	Contig	-	-	-	Male	HiSeq X Ten	2021-05-03
GCA_018251215.1	Ridens mephitis	Hesperiidae	410.8	410.8	-	-	-	-	-	582394	0.00107422	108045	35.5	1.4x	Contig	-	-	-	-	HiSeq X Ten	2021-05-03
GCA_018251595.1	Salantoia eriopis	Hesperiidae	96.2	96.2	-	-	-	-	-	300298	309bp	116241	40.5	-	Contig	-	-	-	Male	HiSeq X Ten	2021-05-03
GCA_018249535.1	Salatis canalis	Hesperiidae	312.7	312.7	-	-	-	-	-	366251	0.00136719	68327	37.5	1.0x	Contig	-	-	-	-	HiSeq X Ten	2021-05-03
GCA_018246035.1	Sarangesa brigida	Hesperiidae	16.3	16.3	-	-	-	-	-	53750	276bp	21073	35.5	-	Contig	-	-	Adult	Female	Illumina HiSeq X Ten	2021-05-03
GCA_018251675.1	Sarmientoia browni	Hesperiidae	240.1	240.1	-	-	-	-	-	526270	485bp	140000	39	-	Contig	-	-	-	Male	HiSeq X Ten	2021-05-03
GCA_018237485.1	Sarota myrtea	Riodinidae	331.8	331.8	-	-	-	-	-	637413	625bp	155381	36.5	1.1x	Contig	-	-	Adult	-	HiSeq X Ten	2021-05-03
GCA_018236385.1	Sertania guttata guttata	Riodinidae	30	30	-	-	-	-	-	10255	0.043457	192	48	-	Contig	-	-	Adult	Female	HiSeq X Ten	2021-05-03
GCA_018250915.1	Signeta flammeata	Hesperiidae	373.3	373.3	-	-	-	-	-	730162	628bp	160405	37	1.2x	Contig	-	-	-	Male	HiSeq X Ten	2021-05-03
GCA_018250835.1	Sostrata bifasciata nordica	Hesperiidae	244.6	244.6	-	-	-	-	-	497123	576bp	124466	37.5	-	Contig	-	-	-	Male	HiSeq X Ten	2021-05-03
GCA_018231985.1	Spialia ali	Hesperiidae	23.3	23.3	-	-	-	-	-	75782	289bp	30332	36	-	Contig	-	-	-	-	Illumina HiSeq X Ten	2021-05-03
GCA_018231825.1	Spialia carnea	Hesperiidae	55.9	55.9	-	-	-	-	-	174468	307bp	67266	36.5	-	Contig	-	-	-	-	Illumina HiSeq X Ten	2021-05-03
GCA_018231965.1	Spialia doris	Hesperiidae	50	50	-	-	-	-	-	145397	327bp	52142	41.5	-	Contig	-	-	-	-	Illumina HiSeq X Ten	2021-05-03
GCA_018230705.1	Spialia ferax	Hesperiidae	310.4	310.4	-	-	-	-	-	351356	0.00146484	57126	35.5	1.0x	Contig	-	-	-	-	Illumina HiSeq X Ten	2021-05-03
GCA_018252235.1	Spialia galba	Hesperiidae	144.9	144.9	-	-	-	-	-	283531	581bp	78412	34	-	Contig	-	-	-	-	Illumina HiSeq X Ten	2021-05-03
GCA_018231945.1	Spialia geron	Hesperiidae	21.8	21.8	-	-	-	-	-	70158	289bp	27552	34	-	Contig	-	-	-	-	Illumina HiSeq X Ten	2021-05-03
GCA_018230645.1	Spialia lugens	Hesperiidae	14.7	14.7	-	-	-	-	-	47470	284bp	18221	35.5	-	Contig	-	-	-	-	Illumina HiSeq X Ten	2021-05-03
GCA_018231185.1	Spialia mafa	Hesperiidae	282.1	282.1	-	-	-	-	-	388597	0.00117187	66929	35	-	Contig	-	-	-	-	Illumina HiSeq X Ten	2021-05-03
GCA_018248375.1	Spialia orbifer	Hesperiidae	178.2	178.2	-	-	-	-	-	403057	467bp	119747	35	-	Contig	-	-	-	Female	HiSeq X Ten	2021-05-03
GCA_018231285.1	Spialia osthelderi	Hesperiidae	270.9	270.9	-	-	-	-	-	471259	670bp	125495	34.5	-	Contig	-	-	-	-	Illumina HiSeq X Ten	2021-05-03
GCA_018232305.1	Spialia phlomidis	Hesperiidae	282.1	282.1	-	-	-	-	-	425627	814bp	105750	35	-	Contig	-	-	-	-	Illumina HiSeq X Ten	2021-05-03
GCA_018230985.1	Spialia struvei	Hesperiidae	30.8	30.8	-	-	-	-	-	99389	291bp	38686	35.5	-	Contig	-	-	-	-	Illumina HiSeq X Ten	2021-05-03
GCA_018252335.1	Stalachtis halloweeni	Riodinidae	367	367	-	-	-	-	-	837493	447bp	243737	35	1.2x	Contig	-	-	Adult	Male	HiSeq X Ten	2021-05-03
GCA_018237705.1	Symmachia rubina	Riodinidae	587.4	587.4	-	-	-	-	-	1064418	713bp	238094	37.5	2.0x	Contig	-	-	Adult	-	HiSeq X Ten	2021-05-03
GCA_018239485.1	Tagiades gana meetana	Hesperiidae	340.7	340.7	-	-	-	-	-	515924	970bp	105686	36	1.1x	Contig	-	-	-	Male	Illumina HiSeq X Ten	2021-05-03
GCA_018245415.1	Tapena multiguttata	Hesperiidae	329.9	329.9	-	-	-	-	-	632333	634bp	147411	35.5	1.1x	Contig	-	-	Adult	Male	Illumina HiSeq X Ten	2021-05-03
GCA_018250575.1	Taractrocera maevius sagara	Hesperiidae	223.1	223.1	-	-	-	-	-	518981	437bp	142257	35	-	Contig	-	-	-	Male	HiSeq X Ten	2021-05-03
GCA_018251955.1	Telegonus azul	Hesperiidae	111.4	111.4	-	-	-	-	-	327984	324bp	120298	42.5	-	Contig	-	-	-	Male	HiSeq X Ten	2021-05-03
GCA_022318325.1	Telegonus chalco	Hesperiidae	502.2	502.2	-	-	-	-	-	360136	0.00292969	47147	38	1.7x	Contig	-	-	-	Male	HiSeq X Ten	2022-02-17
GCA_018248495.1	Telegonus hyster	Hesperiidae	285	285	-	-	-	-	-	512999	711bp	119279	36.5	1.0x	Contig	-	-	-	Female	HiSeq X Ten	2021-05-03
GCA_018248355.1	Telemiades fides	Hesperiidae	345.4	345.4	-	-	-	-	-	310787	0.00146484	68143	35.5	1.1x	Contig	-	-	-	-	HiSeq X Ten	2021-05-03
GCA_018248515.1	Telicota sp. NVG-7783	Hesperiidae	394.5	394.5	-	-	-	-	-	485264	0.00117187	98675	36.5	1.3x	Contig	-	-	-	Male	HiSeq X Ten	2021-05-03
GCA_018237825.1	Theope publius	Riodinidae	370.7	370.7	-	-	-	-	-	819237	484bp	226271	32	1.2x	Contig	-	-	Adult	-	HiSeq X Ten	2021-05-03
GCA_018237405.1	Thisbe lycorias	Riodinidae	363.1	363.1	-	-	-	-	-	321605	0.00185547	57045	33.5	1.2x	Contig	-	-	Adult	-	HiSeq X Ten	2021-05-03
GCA_018251415.1	Thymelicus lineola lineola	Hesperiidae	299.9	299.9	-	-	-	-	-	389284	0.00117187	75464	35.5	1.0x	Contig	-	-	-	Male	HiSeq X Ten	2021-05-03
GCA_018251195.1	Timochares trifasciata	Hesperiidae	271.9	271.9	-	-	-	-	-	695961	376bp	209125	34	-	Contig	-	-	-	-	HiSeq X Ten	2021-05-03
GCA_018246095.1	Toxidia parvulus	Hesperiidae	413.6	413.6	-	-	-	-	-	649935	929bp	126570	36	1.4x	Contig	-	-	Adult	-	Illumina HiSeq X Ten	2021-05-03
GCA_018248595.1	Trapezites symmomus	Hesperiidae	106	106	-	-	-	-	-	324745	314bp	124830	37	-	Contig	-	-	-	Male	HiSeq X Ten	2021-05-03
GCA_018246435.1	Troides rhadamantus plateni	Papilionidae	448.5	448.5	-	-	-	-	-	366098	0.00361328	26744	39.5	1.5x	Contig	-	Legs	-	-	Illumina HiSeq 2500	2021-05-03
GCA_018250495.1	Typhedanus ampyx	Hesperiidae	169.7	169.7	-	-	-	-	-	404742	427bp	116741	37	-	Contig	-	-	-	Male	HiSeq X Ten	2021-05-03
GCA_018251935.1	Urbanus evona	Hesperiidae	325.4	325.4	-	-	-	-	-	359573	0.00146484	64814	36	1.1x	Contig	-	-	-	Female	HiSeq X Ten	2021-05-03
GCA_018249495.1	Urbanus megalurus	Hesperiidae	2.8	2.8	-	-	-	-	-	8841	275bp	3149	42.5	-	Contig	-	-	-	Male	HiSeq X Ten	2021-05-03
GCA_022318345.1	Urbanus tucuti	Hesperiidae	170.6	170.6	-	-	-	-	-	425208	401bp	131567	37.5	-	Contig	-	-	-	Male	HiSeq X Ten	2022-02-17
GCA_018249945.1	Viola violella	Hesperiidae	87.6	87.6	-	-	-	-	-	246485	319bp	79969	35	-	Contig	-	-	-	Male	HiSeq X Ten	2021-05-03
GCA_018248855.1	Wahydra kenava	Hesperiidae	282.2	282.2	-	-	-	-	-	363948	974bp	88446	35.5	-	Contig	-	-	-	Male	HiSeq X Ten	2021-05-03
GCA_018230865.1	Windia windi	Hesperiidae	282.8	282.8	-	-	-	-	-	214377	0.00205078	40365	36.5	-	Contig	-	-	-	-	Illumina HiSeq X Ten	2021-05-03
GCA_018236345.1	Xanthosa xanthosa	Riodinidae	17.3	17.3	-	-	-	-	-	59006	273bp	24294	33.5	-	Contig	-	-	Adult	Female	HiSeq X Ten	2021-05-03
GCA_018247415.1	Yanguna cometes cometides	Hesperiidae	346.1	346.1	-	-	-	-	-	576096	703bp	154326	36.5	1.1x	Contig	-	-	-	Male	Illumina HiSeq X Ten	2021-05-03
GCA_018237645.1	Yanguna thelersa	Hesperiidae	38.5	38.5	-	-	-	-	-	126426	289bp	51067	37.5	-	Contig	-	-	-	Female	Illumina HiSeq X Ten	2021-05-03
GCA_018237505.1	Zabuella tenellus	Riodinidae	228.3	228.3	-	-	-	-	-	576952	405bp	196208	32.5	-	Contig	-	-	Adult	Male	HiSeq X Ten	2021-05-03
GCA_018252375.1	Zera sp. Burns01DHJ02	Hesperiidae	320.6	320.6	-	-	-	-	-	712736	475bp	191672	36	1.1x	Contig	-	-	-	-	HiSeq X Ten	2021-05-03
GCA_018248055.1	Zerynthia polyxena	Papilionidae	467.4	467.4	-	-	-	-	-	607653	0.00107422	123940	34.5	1.6x	Contig	-	Legs	-	-	NextSeq 550	2021-05-03
GCA_022318225.1	Zestusa dorus	Hesperiidae	467.5	467.5	-	-	-	-	-	447082	0.00146484	91023	37	1.6x	Contig	-	-	-	Male	HiSeq X Ten	2022-02-17
GCA_018249095.1	Zeutus zeutus	Hesperiidae	332.5	332.5	-	-	-	-	-	331877	0.00126953	74127	36.5	1.1x	Contig	-	-	-	-	HiSeq X Ten	2021-05-03
GCA_018246015.1	Zonia zonia panamensis	Hesperiidae	115.1	115.1	-	-	-	-	-	338095	335bp	128135	32.5	-	Contig	-	-	-	Male	Illumina HiSeq X Ten	2021-05-03
GCA_018248435.1	Zopyrion sandace	Hesperiidae	243.6	243.6	-	-	-	-	-	640647	380bp	213563	36	-	Contig	-	-	-	Male	HiSeq X Ten	2021-05-03
"-" indicates missing values, which should be filled with NA. Small numerical units should be marked in red.

## Sheet: Table S2
Table S2. Application of RNAi Technology in Resistance Genes of Lepidopteran Insects: Impact Strength and Genetic and Toxicological Effects.
Specy	Target Gene	Delivery Method	Insect Stage	Function	Effect	DOI	Effect Strength	Calculate Text Impact Strength	Calculate Total Impact Strength
Agrotis ipsilon	AiCncC	MI	3rd Larva	IRS	Increased mortality upon AiGSTz1 silence under phoxim exposure.	10.1016/j.pestbp.2024.106106	1	10	11
Bombyx mori	SeUGT	MI	5th Larva	IRS	Silence decreased resistance to fenpropathrin.	10.1111/imb.12912	1	1	2
Chilo suppressalis	Csalp1, Csalp2, Csalp4	OD	1st larva	IGET	Silencing reduced susceptibility to Cry toxins in transgenic rice.	10.1111/imb.12349	0.5	1	1.5
Chilo suppressalis	CsUGT40AL1, CsUGT33AG3	MI	4th Larva	IRS	Gene silence led to increased mortality rates (81.33% and 54.67%).	10.3390/ijms20051064	1	10	11
Chilo suppressalis	lincRNA MSTRG.7482.1	AD	Larva	IRS	RNAi indicated involvement in chlorantraniliprole resistance.	10.3389/fphys.2022.1091232	1	0	1
Chilo suppressalis	CYP4G90, CYP4AU10	OD	3rd Larva	IRS	Silence increased mortality by 18 - 20%.	10.3390/ijms24065461	1	10	11
Chilo suppressalis	CYP6CV5, CYP9A68, CYP321F3, CYP324A12	MI	Larva	IGET, IRS	Injection of individual and mixed dsRNAs reduced expression of target genes (55.2 - 73.2% and 43.2 - 50.2%, respectively) and caused significant larval mortality (55.1 - 65.1% and 88.2%, respectively).	10.1002/ps.5171	1.5	5	6.5
Conogethes punctiferalis	CYP6CV1, CYP6AB51	MI	3rd Larva	IGET, IRS	Silencing reduced gene expression by ~71% and increased mortality under insecticide exposure.	10.3389/fphys.2023.1186804	1.5	15	16.5
Cydia pomonella	CYP6B2	MI	4th Larva	IRS	Silencing of CYP6B2 increases sensitivity to deltamethrin and azinphos methyl.	10.1038/s41467-019-12175-9	1	5	6
Cydia pomonella	ABCB, ABCG, ABCH	MI	3rd Larva	IRS	Silencing ABC genes increased mortality under lambda-cyhalothrin or Abamectin exposure.	10.1016/j.eti.2024.103719	1	10	11
Diatraea saccharalis	APN1, APN2, APN3	ODF	4th Larva	IGET	Reduced APN genes expression correlates with Cry1Ab resistance.	10.1016/j.ibmb.2010.05.006	0.5	5	5.5
Glyphodes pyloalis	GpCDA1, GpCHT3a	MI	5th Larva	IGET	Silencing of GpCDA1 and GpCHT3a downregulate downstream genes.	10.3390/ijms21051904	0.5	5	5.5
Glyphodes pyloalis	GpGST-E4	MI	4th Larva	IRS	Silencing GpGST-E4 increased mortality when exposed to chlorfenapyr.	10.1016/j.pestbp.2021.105004	1	10	11
Glyphodes pyloalis	CYP6ABE1, CYP333A36	MI	3rd Larva	IRS	Silencing CYP6ABE1 and CYP333A36 increased mortality in Tolfenpyrad - treated larvae.	10.1016/j.pestbp.2023.105503	1	10	11
Glyphodes pyloalis	GpUGT33AS1	MI	4th Larva	IGET, IRS	GpUGT33AS1 knockdown resulted in a decline of UGT expression and significantly increased mortality of larvae under LC30 chlorfenapyr exposure.	10.1111/jen.13148	1.5	15	16.5
Helicoverpa armigera	CYP6B7, CPR, Cyt-b5	MI	4th Larva	IRS	Silencing these genes increased fenvalerate susceptibility.	10.1002/ps.3336	1	5	6
Helicoverpa armigera	HaTryR	OD	3rd Larva	IRS	Silencing this gene in susceptible larvae increased survival on diets containing Cry1Ac.	10.1038/srep07219	1	1	2
Helicoverpa armigera	CYP6B6	AD	3rd Larva	IG	Silence of CYP6B6 led to stunted growth and reduced insecticide tolerance.	10.1093/jee/tow181	0.3	3	3.3
Helicoverpa armigera	FOXA	MI	Larva	IRS, IG	Silencing FOXA led to a Cry1Ac - tolerant phenotype, with lower mortality and higher pupation rates in Cry1Ac protoxin diet compared to controls.	10.1016/j.ibmb.2017.07.004	1.3	3	4.3
Helicoverpa armigera	AK1, AK2	AD	6th Larva	IRS, IG	AK genes silencing caused a 44.44% mortality rate, reduced body weight/length, and lower pupation rates.	10.1080/09583157.2018.1441368	1.3	13	14.3
Helicoverpa armigera	GST-119, GST-121	MI	3rd Larva	IRS	Silencing GST - 119 or co-silencing GST - 119 and GST - 121 significantly increased larval sensitivity to lambda-cyhalothrin.	10.1038/s42003-023-05447-0	1	5	6
Leucinodes orbonalis	CYP324F1	OD	2nd Larva	IGET	Reduced CYP324F1 expression by 53.4 - 85.0% in resistant larvae.	10.1002/bab.1997	0.5	5	5.5
Mythimna separata	MsRyR	AD	2nd Larva	IRS	Silencing MsRyR decreased chlorantraniliprole-induced mortality.	10.1016/j.pestbp.2018.03.012	1	1	2
Plutella xylostella	CYP6BG1	OD	4th Larva	IGET	Overexpression of CYP6BG1 increased resistance to bromopropylate.	10.1016/j.ibmb.2008.09.005	0.5	6	6.5
Plutella xylostella	ABCC2, ABCC3	MI	3rd Larva	IRS	Silence increased sensitivity to fungal infection.	10.1371/journal.pgen.1005124	1	5	6
Plutella xylostella	PxRyR	MI	4th Larva	IRS	Silence of PxRyR restored susceptibility to chlorantraniliprol.	10.1038/srep14095	1	5	6
Plutella xylostella	CYP340W1	AD	3rd Larva	IGET	Silence of CYP340W1 caused 83% reduction in expression, increasing mortality.	10.3390/ijms17030274	0.5	10	10.5
Plutella xylostella	PxJHEH, PxEcR	OD	3rd Larva	IRS	Silence led to dose - dependent mortality.	10.1016/j.aspen.2017.03.020	1	10	11
Plutella xylostella	UGT2B17	MI	3rd Larva	IRS	Silence increased chlorantraniliprole toxicity by ~27% in resistant populations.	10.1002/ps.4469	1	8	9
Plutella xylostella	CYP6BG1	MI	3rd Larva	IRS	Silencing reduced P450 enzyme activity and increased chlorantraniliprole toxicity.	10.1002/ps.4816	1	8	9
Plutella xylostella	PxABCG1	MI	Larva	EGI	Mutation in promoter binding site increased Cry1Ac resistance.	10.3390/ijms22116106	2	6	8
Plutella xylostella	PxGST2L	MI	3rd Larva	EGI	Silencing reduced GST activity and increased chlorantraniliprole toxicity.	10.1007/s10646-021-02431-4	2	6	8
Plutella xylostella	PxβGBP	MI	3rd Larva	IRS	Silencing increased susceptibility to Isaria Cicadae infection and mortality.	10.1002/ps.6938	1	15	16
Plutella xylostella	PxVHA-G1	AD	3rd Larva	IRS	Silence increased susceptibility to Cry1Ac toxin in both G88 and Cry1S1000 strains.	10.1016/j.ijbiomac.2021.11.169	1	5	6
Plutella xylostella	CYP6B6-like	MI	3rd Larva	IRS	Silence increased sensitivity to chlorantraniliprole.	10.3390/ijms232012245	1	5	6
Spodoptera exigua	SeCad1b	OD	1st larva	IRS	Reduced susceptibility to Cry1Ac and Cry2Aa toxins.	10.1016/j.jip.2015.02.009	1	5	6
Spodoptera exigua	CYP9A21v3	ODF	4th Larva	IRS, IGET	Silencing reduced expression and increased mortality post-chlorantraniliprole treatment.	10.1002/ps.4898	1.5	10	11.5
Spodoptera exigua	CYP9A10	ODF	4th Larva	IRS	Silencing increased mortality by 18%, 26%, and 35% at 48h, and 27%, 43%, and 55% at 72h.	10.1016/j.pestbp.2019.07.003	1	10	11
Spodoptera exigua	SeNPF	MI	Freshly emerging adults	IG	Silencing in male adults restored mating and oviposition rates.	10.3390/ijms22095027	0.3	1	1.3
Spodoptera frugiperda	EcR	MI	5th Larva	IRS	Silencing led to 55.43% mortality.	10.1016/j.jip.2013.09.006	1	10	11
Spodoptera frugiperda	CYP321A8, CYP321A9, CYP321B1	AD	2rd Larva	EGI, IRS	Silencing these genes increased sensitivity to chlorantraniliprole with a higher mortality rate than the control.	10.1093/jisesa/ieaa047	3	15	18
Spodoptera frugiperda	CYP321A7, CYP6AE43	ODF	Larva	IRS	Silencing increased mortality in indoxacarb - treated population.	10.3389/fphys.2022.884447	1	10	11
Spodoptera frugiperda	SpfCYP6B50, SpfCYP321A9, SpfCYP9A58	AD	2nd Larva	IRS	Silencing decreased resistance to chlorantraniliprole by lowering P450 levels.	10.1002/ps.6896	1	0	1
Spodoptera frugiperda	CYP321A9	AD	Larva	IRS	Silencing increased mortality with exposure to specific insecticides.	10.1093/jee/toad168	1	10	11
Spodoptera frugiperda	SfHsp90s	MI	3rd Larva	IRS	Silence increased mortality under heat stress and emamectin benzoate exposure.	10.14411/eje.2024.008	1	10	11
Spodoptera frugiperda	SfruCSP1, SfruCSP2	MI	3rd Larva	IRS	Silence increased susceptibility to three insecticides and penetration ratios.	10.1016/j.ijbiomac.2024.130941	1	5	6
Spodoptera frugiperda	CYP340L16	MI	3rd Larva	IRS	Silencing increased susceptibility to tetraniliprole, spinetoram, and emamectin benzoate.	10.1017/S000748532300038X	1	5	6
Spodoptera frugiperda	CYP6a13	MI	4th Larva	IRS	Silencing increased sensitivity to multiple insecticides.	10.1111/1744-7917.13376	1	5	6
Spodoptera frugiperda	CYP321A7	MI	4th Larva	IRS	Silence of CYP321A7 significantly increased the susceptibility to λ -cyhalothrin	10.1016/j.pestbp.2024.106009	1	5	6
Spodoptera litura	SlCyp	MI	6th Larva	IG, IRS	Silencing SlCyp caused prepupal, pupal, and adult phenotypic changes, and reduced survival rate after infection with Nomuraea rileyi.	10.1111/imb.12078	1.3	3	4.3
Spodoptera litura	SpL14-3-3ζ	MI	6th Larva	IRS	Silence increased sensitivity to fungal infection.	10.1016/j.cbpb.2014.04.003	1	5	6
Spodoptera litura	CYP6AB14	MI	5th Larva	IGET, IRS	Silencing CYP6AB14 reduced transcript levels, increased abnormalities and mortality under different diets	10.1016/j.jinsphys.2015.02.013	1.5	10	11.5
Spodoptera litura	SlAce1, SlAce2	MI	6th Larva	IRS	Silence increased mortality by 47.3% (SlAce1) and 37.9% (SlAce2).	10.1016/j.cbpb.2017.01.007	1	10	11
Spodoptera litura	CYP321B1	MI	5th Larva	IRS	Silencing increased mortality under chlorpyrifos and β-cypermethrin exposure.	10.1111/1744-7917.12315	1	10	11
Spodoptera litura	SlituCSP18, SlituOBP9	MI	Male adult	IRS	Silence of SlituCSP18 and SlituOBP9 reduced survival rates when exposed to chlorpyrifos or fipronil.	10.1017/S0007485317001195	1	3	4
Spodoptera litura	SlCPR	MI	5th Larva	IRS	Silencing SlCPR increased mortality by 34.6% (LC15) and 53.5% (LC50).	10.3390/ijms20153839	1	10	11
Spodoptera litura	CYP6B50	MI	3rd Larva	IRS	Silence increased sensitivity to xanthotoxin.	10.1016/j.pestbp.2019.06.004	1	5	6
Spodoptera litura	CYP6AB12, CncC, Maf	MI, ODF	4th Larva	IRS	Silencing CncC suppressed CYP6AB12 expression and decreased larval tolerance to lambda - cyhalothrin.	10.1016/j.jhazmat.2019.121698	1	0	1
Spodoptera litura	CYP6, GST3	AD	2rd Larva	IRS	Silencing CYP6 and GST3 increased mortality when treated with beta cypermethrin, cyhalothrin, and fenvalerate.	10.1016/j.pestbp.2020.104649	1	10	11
Spodoptera litura	SlCPR-X1	MI	4th Larva	IRS	SlCPR-X1 was potentially involved in S. litura indoxacarb resistance.	10.1016/j.pestbp.2021.104775	1	0	1
Spodoptera litura	SlGSTE12	AD	3rd Larva	IRS	Silencing SlGSTE12 increased mortality to fenvalerate, cyhalothrin, and chlorpyrifos.	10.1021/acs.jafc.1c00723	1	10	11
Spodoptera litura	SlGOBP2	MI	4th Larva	IRS	Silencing increased susceptibility to chlorpyrifos	10.1016/j.envpol.2021.117409	1	5	6
Spodoptera litura	CYP6AE68	MI	4th Larva	IRS	Silence increased mortality under indoxacarb exposure by 22.78 - 33.89% in different populations.	10.1016/j.pestbp.2021.104946	1	10	11
Spodoptera litura	SlituCOE009, SlituCOE050	MI	4th Larva	IRS	Silence of SlituCOE009 and SlituCOE050 enhanced sensitivity to indoxacarb.	10.1002/ps.6808	1	5	6
Spodoptera litura	SlGSTd1	MI	3rd Larva	IRS	Silencing SlGSTd1 increased toxicity of fenvalerate and cyhalothrin, no effect on beta-cypermethrin or chlorpyrifos.	10.1038/s41598-022-14043-x	1	8	9
Spodoptera litura	LNC-004867, LNC-006576	MI	4th Larva	IGET	Overexpression involved in indoxacarb resistance.	10.1111/1744-7917.13015	0.5	0	0.5
Spodoptera litura	UGT33J17, UGT41D10	MI	3rd Larva	IRS	Silence decreased viability of Spli - 221 cells and enhanced susceptibility of larvae to indoxacarb.	10.1016/j.pestbp.2023.105589	1	5	6
Spodoptera litura	GSTe1, GSTs5, LCP167	MI	4th Larva	IRS	Silencing GSTe1, GSTs5, and LCP167 increased methomyl - induced mortality.	10.1016/j.pestbp.2024.106002	1	10	11
Spodoptera litura	SlGSTe11	MI	Larva	IRS	Silence of SlGSTe11 increased mortality under cyantraniliprole exposure.	10.1021/acs.jafc.4c05747	1	10	11
Spodoptera litura	SlituCncC	MI	4th Larva	IRS	Silencing SlituCncC significantly increased mortality when exposed to indoxacarb.	10.1111/1744-7917.12860	1	10	11
Tuta absoluta	AChE, nAChRs, RyRs	MI. RD	3rd Larva	IGET, IRS	Silence reduced gene expression (47 - 69%) and increased mortality (67.1 - 80.5%).	10.1007/s10340-019-01097-6	1.5	15	16.5
Method: OD = Oral Delivery. ODF = Oral Droplet Feeding. MI = Microinjection. AD = Artificial Diet. RA = Root Delivery. Function: EGI = Enhanced Gene Impact. IRS = Impact on Resistance or Survival. IGET = Impact on Gene Expression and Toxicity. IG = Impact on Growth.

## Sheet: Sheet1
Specy	Target Gene	Delivery Method	Insect Stage	Function	Effect	DOI	Effect Strength	Calculate Text Impact Strength	Calculate Total Impact Strength
Spodoptera frugiperda	CYP321A8, CYP321A9, CYP321B1	AD	2rd Larva	EGI, IRS	Silencing these genes increased sensitivity to chlorantraniliprole with a higher mortality rate than the control.	10.1093/jisesa/ieaa047	3	15	18
Conogethes punctiferalis	CYP6CV1, CYP6AB51	MI	3rd Larva	IGET, IRS	Silencing reduced gene expression by ~71% and increased mortality under insecticide exposure.	10.3389/fphys.2023.1186804	1.5	15	16.5
Glyphodes pyloalis	GpUGT33AS1	MI	4th Larva	IGET, IRS	GpUGT33AS1 knockdown resulted in a decline of UGT expression and significantly increased mortality of larvae under LC30 chlorfenapyr exposure.	10.1111/jen.13148	1.5	15	16.5
Tuta absoluta	AChE, nAChRs, RyRs	MI. RD	3rd Larva	IGET, IRS	Silence reduced gene expression (47 - 69%) and increased mortality (67.1 - 80.5%).	10.1007/s10340-019-01097-6	1.5	15	16.5
Plutella xylostella	PxβGBP	MI	3rd Larva	IRS	Silencing increased susceptibility to Isaria Cicadae infection and mortality.	10.1002/ps.6938	1	15	16
Helicoverpa armigera	AK1, AK2	AD	6th Larva	IRS, IG	AK genes silencing caused a 44.44% mortality rate, reduced body weight/length, and lower pupation rates.	10.1080/09583157.2018.1441368	1.3	13	14.3
Spodoptera exigua	CYP9A21v3	ODF	4th Larva	IRS, IGET	Silencing reduced expression and increased mortality post-chlorantraniliprole treatment.	10.1002/ps.4898	1.5	10	11.5
Spodoptera litura	CYP6AB14	MI	5th Larva	IGET, IRS	Silencing CYP6AB14 reduced transcript levels, increased abnormalities and mortality under different diets	10.1016/j.jinsphys.2015.02.013	1.5	10	11.5
Agrotis ipsilon	AiCncC	MI	3rd Larva	IRS	Increased mortality upon AiGSTz1 silence under phoxim exposure.	10.1016/j.pestbp.2024.106106	1	10	11
Chilo suppressalis	CsUGT40AL1, CsUGT33AG3	MI	4th Larva	IRS	Gene silence led to increased mortality rates (81.33% and 54.67%).	10.3390/ijms20051064	1	10	11
Chilo suppressalis	CYP4G90, CYP4AU10	OD	3rd Larva	IRS	Silence increased mortality by 18 - 20%.	10.3390/ijms24065461	1	10	11
Cydia pomonella	ABCB, ABCG, ABCH	MI	3rd Larva	IRS	Silencing ABC genes increased mortality under lambda-cyhalothrin or Abamectin exposure.	10.1016/j.eti.2024.103719	1	10	11
Glyphodes pyloalis	GpGST-E4	MI	4th Larva	IRS	Silencing GpGST-E4 increased mortality when exposed to chlorfenapyr.	10.1016/j.pestbp.2021.105004	1	10	11
Glyphodes pyloalis	CYP6ABE1, CYP333A36	MI	3rd Larva	IRS	Silencing CYP6ABE1 and CYP333A36 increased mortality in Tolfenpyrad - treated larvae.	10.1016/j.pestbp.2023.105503	1	10	11
Plutella xylostella	PxJHEH, PxEcR	OD	3rd Larva	IRS	Silence led to dose - dependent mortality.	10.1016/j.aspen.2017.03.020	1	10	11
Spodoptera exigua	CYP9A10	ODF	4th Larva	IRS	Silencing increased mortality by 18%, 26%, and 35% at 48h, and 27%, 43%, and 55% at 72h.	10.1016/j.pestbp.2019.07.003	1	10	11
Spodoptera frugiperda	EcR	MI	5th Larva	IRS	Silencing led to 55.43% mortality.	10.1016/j.jip.2013.09.006	1	10	11
Spodoptera frugiperda	CYP321A7, CYP6AE43	ODF	Larva	IRS	Silencing increased mortality in indoxacarb - treated population.	10.3389/fphys.2022.884447	1	10	11
Spodoptera frugiperda	CYP321A9	AD	Larva	IRS	Silencing increased mortality with exposure to specific insecticides.	10.1093/jee/toad168	1	10	11
Spodoptera frugiperda	SfHsp90s	MI	3rd Larva	IRS	Silence increased mortality under heat stress and emamectin benzoate exposure.	10.14411/eje.2024.008	1	10	11
Spodoptera litura	SlAce1, SlAce2	MI	6th Larva	IRS	Silence increased mortality by 47.3% (SlAce1) and 37.9% (SlAce2).	10.1016/j.cbpb.2017.01.007	1	10	11
Spodoptera litura	CYP321B1	MI	5th Larva	IRS	Silencing increased mortality under chlorpyrifos and β-cypermethrin exposure.	10.1111/1744-7917.12315	1	10	11
Spodoptera litura	SlCPR	MI	5th Larva	IRS	Silencing SlCPR increased mortality by 34.6% (LC15) and 53.5% (LC50).	10.3390/ijms20153839	1	10	11
Spodoptera litura	CYP6, GST3	AD	2rd Larva	IRS	Silencing CYP6 and GST3 increased mortality when treated with beta cypermethrin, cyhalothrin, and fenvalerate.	10.1016/j.pestbp.2020.104649	1	10	11
Spodoptera litura	SlGSTE12	AD	3rd Larva	IRS	Silencing SlGSTE12 increased mortality to fenvalerate, cyhalothrin, and chlorpyrifos.	10.1021/acs.jafc.1c00723	1	10	11
Spodoptera litura	CYP6AE68	MI	4th Larva	IRS	Silence increased mortality under indoxacarb exposure by 22.78 - 33.89% in different populations.	10.1016/j.pestbp.2021.104946	1	10	11
Spodoptera litura	GSTe1, GSTs5, LCP167	MI	4th Larva	IRS	Silencing GSTe1, GSTs5, and LCP167 increased methomyl - induced mortality.	10.1016/j.pestbp.2024.106002	1	10	11
Spodoptera litura	SlGSTe11	MI	Larva	IRS	Silence of SlGSTe11 increased mortality under cyantraniliprole exposure.	10.1021/acs.jafc.4c05747	1	10	11
Spodoptera litura	SlituCncC	MI	4th Larva	IRS	Silencing SlituCncC significantly increased mortality when exposed to indoxacarb.	10.1111/1744-7917.12860	1	10	11
Plutella xylostella	CYP340W1	AD	3rd Larva	IGET	Silence of CYP340W1 caused 83% reduction in expression, increasing mortality.	10.3390/ijms17030274	0.5	10	10.5
